# Supplementary material for: A flexible statistical model for alignment of label-free proteomics data – incorporating ion mobility and product ion information
Source: BMC Bioinformatics. 2013 Dec 16;14:364. doi: 10.1186/1471-2105-14-364 (PMC3878627; doi:10.1186/1471-2105-14-364)
Supplement: Additional file 2 — Supplemental Tables. Additional file 2 is an excel spreadsheet containing all supplemental tables. Additional file 2: Tables S1 and S2 show the p-values comparing recall rates and mismatches, respectively, across the different alignments. Additional file 2: Table S3 shows the inferred Hepatitis-C proteins from the identification carryover analysis. Additional file 2: Table S4 shows the GATHER Gene Ontology enrichment results for the inferred proteins, and Additional file 2: Table S5 shows the DAVID Biological Process Gene Ontology enrichment results for the inferred proteins. Additional file 2: Table S6 shows the GATHER chomosome location enrichment results for the inferred Hepatitis-C proteins. [file 1471-2105-14-364-S2.xlsx]

## Sheet: Table1-Recall_Pvals
Supplemental Table 1 - Resulting P-values Comparing Recall Rates of Alignments
Match Probability Cutoff	MZ-RT vs. MZ-IM	MZ-RT vs. MZ-RT-IM	MZ-IM vs. MZ-RT-IM	MZ-RT vs. MZ-RT-IM-HE	MZ-IM vs. MZ-RT-IM-HE	MZ-RT-IM vs. MZ-RT-IM-HE
0 or Greater	1.36798e-06	8.51047e-05	8.88195e-07	0.940489	8.27282e-05	0.00395047
0.1 or Greater	1.80556e-07	2.98769e-05	6.91962e-08	0.0249162	1.05112e-05	0.00522925
0.2 or Greater	6.55276e-08	1.03511e-05	3.57176e-08	0.00142602	3.36913e-06	0.0127651
0.3 or Greater	4.76751e-08	7.3601e-07	2.5702e-09	0.000123367	1.52704e-06	0.334586
0.4 or Greater	9.98324e-08	5.36765e-07	1.47416e-08	5.19364e-05	1.16905e-06	0.0582935
0.5 or Greater	2.22043e-08	5.59348e-07	3.68907e-10	3.70998e-05	8.71394e-07	0.00606377
0.6 or Greater	4.26972e-08	7.37084e-07	7.34024e-11	2.84465e-05	7.96645e-07	0.0018265
0.7 or Greater	1.59071e-07	6.00691e-06	2.32578e-09	2.38618e-05	6.78468e-07	0.000547929
0.8 or Greater	2.62108e-07	9.7445e-06	1.05316e-08	2.18556e-05	6.75592e-07	0.000409256
0.9 or Greater	3.24337e-07	1.37798e-05	2.18162e-08	1.9599e-05	6.57578e-07	0.000294247
1	8.94467e-07	1.58516e-05	1.69771e-09	0.000121121	3.72608e-06	0.0042338

## Sheet: Table2 - Mismatches_Pvals
Supplemental Table 2 - Resulting P-values Comparing Mismatches of Alignments
Match Probability Cutoff	MZ-RT vs. MZ-IM	MZ-RT vs. MZ-RT-IM	MZ-IM vs. MZ-RT-IM	MZ-RT vs. MZ-RT-IM-HE	MZ-IM vs. MZ-RT-IM-HE	MZ-RT-IM vs. MZ-RT-IM-HE
0 or Greater	0.0166108	0.107075	0.00246181	0.0217718	0.00328939	0.0682144
0.1 or Greater	0.0121897	0.94447	0.00572541	0.0813777	0.671132	0.0715997
0.2 or Greater	0.00725629	0.105661	0.000221507	0.429906	0.0696567	0.0691452
0.3 or Greater	0.000984959	0.0182177	5.05309e-05	0.866985	0.00974554	0.107002
0.4 or Greater	0.00109391	0.00823602	2.47581e-05	0.451589	0.00666978	0.141829
0.5 or Greater	0.00139405	0.00687315	3.27754e-05	0.289987	0.00461392	0.140118
0.6 or Greater	0.00151706	0.0108395	8.54667e-05	0.280764	0.0044147	0.18847
0.7 or Greater	0.00174528	0.00816088	0.00018304	0.185025	0.00417033	0.25157
0.8 or Greater	0.00126214	0.00580436	0.000131796	0.136565	0.00351315	0.323475
0.9 or Greater	0.00215978	0.0102553	9.66816e-05	0.118403	0.0028114	0.465493
1	0.00305229	0.0143719	7.85703e-05	0.164923	0.00193824	0.249571

## Sheet: Table3-InferredHCVProteins
Supplemental Table 3 - List of Inferred Proteins Associated with Hepatitis-C Treatement Response
UniProt Identifier
A1AG1_HUMAN
A1AT_HUMAN
A1BG_HUMAN
A2GL_HUMAN
ALBU_HUMAN
AMYP_HUMAN
APOD_HUMAN
ARC_HUMAN
B2MG_HUMAN
CATD_HUMAN
CD59_HUMAN
COFA1_HUMAN
CRNN_HUMAN
CYTB_HUMAN
DNAS1_HUMAN
EGF_HUMAN
FETUA_HUMAN
GUC2A_HUMAN
HEMO_HUMAN
HPT_HUMAN
IBP7_HUMAN
IGHA1_HUMAN
IGHA2_HUMAN
IGHG1_HUMAN
IGHG2_HUMAN
IGHG4_HUMAN
IGKC_HUMAN
ITIH4_HUMAN
KI26B_HUMAN
KV206_HUMAN
LG3BP_HUMAN
LYAG_HUMAN
NID1_HUMAN
P3IP1_HUMAN
PIGR_HUMAN
QPCT_HUMAN
SAP3_HUMAN
SCTM1_HUMAN
SH3L3_HUMAN
TRFE_HUMAN
UROM_HUMAN
VASN_HUMAN

## Sheet: Table4-GATHERGOResultsHCV
Supplemental Table 4 - GATHER Gene Ontology Results for Inferred Hepatitis-C Proteins
#	Annotation	Total Genes With Ann	Your Genes (With Ann)	Your Genes (No Ann)	Genome (With Ann)	Genome (No Ann)	ln(Bayes factor)	neg ln(p value)	FE: neg ln(p value)	FE: neg ln(FDR)	Genes
1	GO:0006952 [5]: defense response	15	15	19	823	11422	16.82	11.17	20.28	15.03	AHSG B2M CD59 HP IGHA1 IGHA2 IGHG1 IGHG2 IGHG4 IGKC ITIH4 LGALS3BP ORM1 SERPINA1 UMOD
2	GO:0006955 [4]: immune response	14	14	20	733	11512	15.94	11.17	19.4	14.84	AHSG B2M CD59 IGHA1 IGHA2 IGHG1 IGHG2 IGHG4 IGKC ITIH4 LGALS3BP ORM1 SERPINA1 UMOD
3	GO:0009607 [4]: response to biotic stimulus	15	15	19	943	11302	15	11.17	18.44	14.29	AHSG B2M CD59 HP IGHA1 IGHA2 IGHG1 IGHG2 IGHG4 IGKC ITIH4 LGALS3BP ORM1 SERPINA1 UMOD
4	GO:0006953 [5]: acute-phase response	4	4	30	19	12226	11.14	11.17	14.69	10.82	AHSG ITIH4 ORM1 SERPINA1
5	GO:0006879 [8]: iron ion homeostasis	3	3	31	16	12229	7.37	10.47	10.91	7.27	HP HPX TF
6	GO:0046916 [8]: transition metal ion homeostasis	3	3	31	20	12225	6.78	9.78	10.32	6.86	HP HPX TF
7	GO:0050874 [3]: organismal physiological process	15	15	19	1829	10416	6.67	9.78	9.99	6.68	AHSG ALB B2M CD59 IGHA1 IGHA2 IGHG1 IGHG2 IGHG4 IGKC ITIH4 LGALS3BP ORM1 SERPINA1 UMOD
8	GO:0050896 [3]: response to stimulus	15	15	19	1929	10316	6.05	9.09	9.36	6.19	AHSG B2M CD59 HP IGHA1 IGHA2 IGHG1 IGHG2 IGHG4 IGKC ITIH4 LGALS3BP ORM1 SERPINA1 UMOD
9	GO:0009987 [2]: cellular process	22	22	12	10925	1320	5.53	8.77	0	0	AHSG ALB APOD CD59 COL15A1 CTSD DNASE1 EGF GAA GM2A GUCA2A HP HPX IGFBP7 ITIH4 LGALS3BP NID ORM1 QPCT SECTM1 TF UMOD
10	GO:0042592 [3]: homeostasis	4	4	30	98	12147	5.17	8.53	8.67	5.61	ALB HP HPX TF
11	GO:0044237 [4]: cellular metabolism	8	8	26	6557	5688	4.65	8.4	0	0	CTSD DNASE1 EGF GAA GM2A HP ITIH4 QPCT
12	GO:0030005 [7]: di-, tri-valent inorganic cation homeostasis	3	3	31	46	12199	4.5	8.28	8.02	5.07	HP HPX TF
13	GO:0006875 [7]: metal ion homeostasis	3	3	31	51	12194	4.22	8.12	7.74	4.88	HP HPX TF
14	GO:0008152 [3]: metabolism	10	10	24	6955	5290	3.55	7.11	0	0	AMY2A APOD CTSD DNASE1 EGF GAA GM2A HP ITIH4 QPCT
15	GO:0030003 [6]: cation homeostasis	3	3	31	67	12178	3.47	6.93	6.97	4.21	HP HPX TF
16	GO:0050801 [4]: ion homeostasis	3	3	31	73	12172	3.23	6.73	6.74	4.12	HP HPX TF
17	GO:0006873 [5]: cell ion homeostasis	3	3	31	73	12172	3.23	6.73	6.74	4.12	HP HPX TF
18	GO:0009613 [5]: response to pest, pathogen or parasite	6	6	28	465	11780	3.02	6.49	6.4	3.86	AHSG ITIH4 LGALS3BP ORM1 SERPINA1 UMOD
19	GO:0019725 [4]: cell homeostasis	3	3	31	85	12160	2.82	6.21	6.31	3.83	HP HPX TF
20	GO:0043207 [5]: response to external biotic stimulus	6	6	28	496	11749	2.71	6.07	6.08	3.77	AHSG ITIH4 LGALS3BP ORM1 SERPINA1 UMOD
21	GO:0015886 [6]: heme transport	1	1	33	0	12245	2.35	5.73	5.89	3.77	HPX
22	GO:0016244 [6]: non-apoptotic programmed cell death	1	1	33	0	12245	2.35	5.73	5.89	3.77	ALB
23	GO:0043070 [6]: regulation of non-apoptotic programmed cell death	1	1	33	0	12245	2.35	5.73	5.89	3.77	ALB
24	GO:0043072 [7]: negative regulation of non-apoptotic programmed cell death	1	1	33	0	12245	2.35	5.73	5.89	3.77	ALB
25	GO:0046627 [6]: negative regulation of insulin receptor signaling pathway	1	1	33	0	12245	2.35	5.73	5.89	3.77	AHSG
26	GO:0050891 [5]: body fluid osmoregulation	1	1	33	0	12245	2.35	5.73	5.89	3.77	ALB
27	GO:0050875 [3]: cellular physiological process	18	18	16	9077	3168	1.94	5.22	0	0	AHSG ALB APOD COL15A1 CTSD DNASE1 EGF GAA GM2A HP HPX IGFBP7 ITIH4 LGALS3BP ORM1 QPCT TF UMOD
28	GO:0006139 [5]: nucleobase, nucleoside, nucleotide and nucleic acid metabolism	2	2	32	2965	9280	1.82	5.1	0	0	DNASE1 EGF
29	GO:0044238 [4]: primary metabolism	10	10	24	6276	5969	1.68	4.95	0	0	AMY2A APOD CTSD DNASE1 EGF GAA GM2A HP ITIH4 QPCT
30	GO:0018987 [4]: osmoregulation	1	1	33	1	12244	1.65	4.95	5.2	3.2	ALB
31	GO:0046626 [5]: regulation of insulin receptor signaling pathway	1	1	33	1	12244	1.65	4.95	5.2	3.2	AHSG
32	GO:0006907 [7]: pinocytosis	1	1	33	1	12244	1.65	4.95	5.2	3.2	AHSG
33	GO:0009611 [5]: response to wounding	4	4	30	282	11963	1.46	4.74	4.87	3.01	AHSG LGALS3BP ORM1 UMOD
34	GO:0019377 [8]: glycolipid catabolism	1	1	33	2	12243	1.25	4.57	4.79	3.01	GM2A
35	GO:0030104 [4]: water homeostasis	1	1	33	2	12243	1.25	4.57	4.79	3.01	ALB
36	GO:0030502 [8]: negative regulation of bone mineralization	1	1	33	2	12243	1.25	4.57	4.79	3.01	AHSG
37	GO:0050764 [7]: regulation of phagocytosis	1	1	33	2	12243	1.25	4.57	4.79	3.01	AHSG
38	GO:0050766 [8]: positive regulation of phagocytosis	1	1	33	2	12243	1.25	4.57	4.79	3.01	AHSG
39	GO:0030279 [7]: negative regulation of ossification	1	1	33	3	12242	0.96	4.25	4.51	2.81	AHSG
40	GO:0046851 [6]: negative regulation of bone remodeling	1	1	33	3	12242	0.96	4.25	4.51	2.81	AHSG
41	GO:0005980 [9]: glycogen catabolism	1	1	33	3	12242	0.96	4.25	4.51	2.81	GAA
42	GO:0045807 [7]: positive regulation of endocytosis	1	1	33	4	12241	0.74	4.06	4.29	2.64	AHSG
43	GO:0009251 [8]: glucan catabolism	1	1	33	4	12241	0.74	4.06	4.29	2.64	GAA
44	GO:0051244 [4]: regulation of cellular physiological process	5	5	29	562	11683	0.67	4.01	3.97	2.46	AHSG ALB EGF IGFBP7 UMOD
45	GO:0050794 [3]: regulation of cellular process	6	6	28	786	11459	0.66	3.96	3.91	2.44	AHSG ALB EGF IGFBP7 SECTM1 UMOD
46	GO:0030212 [8]: hyaluronan metabolism	1	1	33	5	12240	0.56	3.87	4.1	2.54	ITIH4
47	GO:0030500 [7]: regulation of bone mineralization	1	1	33	5	12240	0.56	3.87	4.1	2.54	AHSG
48	GO:0050727 [6]: regulation of inflammatory response	1	1	33	5	12240	0.56	3.87	4.1	2.54	AHSG
49	GO:0044248 [5]: cellular catabolism	6	6	28	829	11416	0.45	3.77	3.67	2.33	CTSD DNASE1 GAA GM2A HP QPCT
50	GO:0044247 [7]: cellular polysaccharide catabolism	1	1	33	6	12239	0.42	3.77	3.95	2.46	GAA
51	GO:0000272 [6]: polysaccharide catabolism	1	1	33	6	12239	0.42	3.77	3.95	2.46	GAA
52	GO:0006950 [4]: response to stress	6	6	28	844	11401	0.37	3.7	3.6	2.33	AHSG ITIH4 LGALS3BP ORM1 SERPINA1 UMOD
53	GO:0030149 [8]: sphingolipid catabolism	1	1	33	7	12238	0.28	3.6	3.82	2.42	GM2A
54	GO:0030278 [6]: regulation of ossification	1	1	33	7	12238	0.28	3.6	3.82	2.42	AHSG
55	GO:0046850 [5]: regulation of bone remodeling	1	1	33	7	12238	0.28	3.6	3.82	2.42	AHSG
56	GO:0043118 [4]: negative regulation of physiological process	4	4	30	415	11830	0.27	3.6	3.59	2.33	AHSG ALB IGFBP7 UMOD
57	GO:0006968 [4]: cellular defense response	2	2	32	85	12160	0.26	3.6	3.73	2.35	LGALS3BP UMOD
58	GO:0019538 [5]: protein metabolism	3	3	31	2805	9440	0.23	3.55	0.01	0	CTSD HP QPCT
59	GO:0044267 [6]: cellular protein metabolism	3	3	31	2784	9461	0.19	3.5	0.01	0	CTSD HP QPCT
60	GO:0051181 [5]: cofactor transport	1	1	33	8	12237	0.17	3.5	3.7	2.34	HPX
61	GO:0009056 [4]: catabolism	6	6	28	903	11342	0.12	3.45	3.31	2.22	CTSD DNASE1 GAA GM2A HP QPCT
62	GO:0030100 [6]: regulation of endocytosis	1	1	33	9	12236	0.06	3.4	3.6	2.33	AHSG
63	GO:0006308 [6]: DNA catabolism	1	1	33	9	12236	0.06	3.4	3.6	2.33	DNASE1
64	GO:0050878 [4]: regulation of body fluids	2	2	32	99	12146	0	0	3.45	2.26	ALB CD59
65	GO:0042127 [5]: regulation of cell proliferation	3	3	31	257	11988	-0.01	0	3.36	2.22	EGF IGFBP7 UMOD
66	GO:0051050 [6]: positive regulation of transport	1	1	33	10	12235	-0.03	0	3.5	2.26	AHSG
67	GO:0007169 [7]: transmembrane receptor protein tyrosine kinase signaling pathway	2	2	32	101	12144	-0.04	0	3.42	2.26	AHSG EGF
68	GO:0051243 [5]: negative regulation of cellular physiological process	3	3	31	262	11983	-0.06	0	3.31	2.22	ALB IGFBP7 UMOD
69	GO:0019883 [6]: antigen presentation, endogenous antigen	1	1	33	11	12234	-0.11	0	3.42	2.26	B2M
70	GO:0019885 [6]: antigen processing, endogenous antigen via MHC class I	1	1	33	11	12234	-0.11	0	3.42	2.26	B2M
71	GO:0030282 [6]: bone mineralization	1	1	33	11	12234	-0.11	0	3.42	2.26	AHSG
72	GO:0008286 [8]: insulin receptor signaling pathway	1	1	33	12	12233	-0.19	0	3.34	2.22	AHSG
73	GO:0046466 [7]: membrane lipid catabolism	1	1	33	13	12232	-0.27	0	3.27	2.19	GM2A
74	GO:0007173 [8]: epidermal growth factor receptor signaling pathway	1	1	33	14	12231	-0.33	0	3.2	2.14	EGF
75	GO:0006687 [8]: glycosphingolipid metabolism	1	1	33	15	12230	-0.39	0	3.14	2.09	GM2A
76	GO:0008285 [6]: negative regulation of cell proliferation	2	2	32	129	12116	-0.45	0	2.98	1.96	IGFBP7 UMOD
77	GO:0051241 [5]: negative regulation of organismal physiological process	1	1	33	16	12229	-0.45	0	3.08	2.04	AHSG
78	GO:0006464 [7]: protein modification	1	1	33	1508	10737	-0.64	0	0.01	0	QPCT
79	GO:0006664 [7]: glycolipid metabolism	1	1	33	20	12225	-0.65	0	2.87	1.9	GM2A
80	GO:0006826 [9]: iron ion transport	1	1	33	20	12225	-0.65	0	2.87	1.9	TF
81	GO:0006909 [7]: phagocytosis	1	1	33	20	12225	-0.65	0	2.87	1.9	AHSG
82	GO:0007167 [6]: enzyme linked receptor protein signaling pathway	2	2	32	149	12096	-0.69	0	2.73	1.79	AHSG EGF
83	GO:0009968 [5]: negative regulation of signal transduction	1	1	33	21	12224	-0.7	0	2.83	1.88	AHSG
84	GO:0009306 [4]: protein secretion	1	1	33	21	12224	-0.7	0	2.83	1.88	PIGR
85	GO:0043285 [5]: biopolymer catabolism	4	4	30	602	11643	-0.74	0	2.47	1.67	CTSD GAA HP QPCT
86	GO:0044242 [6]: cellular lipid catabolism	1	1	33	24	12221	-0.82	0	2.7	1.78	GM2A
87	GO:0005977 [8]: glycogen metabolism	1	1	33	25	12220	-0.85	0	2.66	1.76	GAA
88	GO:0009966 [4]: regulation of signal transduction	2	2	32	168	12077	-0.87	0	2.52	1.68	AHSG SECTM1
89	GO:0000187 [6]: activation of MAPK	1	1	33	26	12219	-0.89	0	2.63	1.75	EGF
90	GO:0006073 [7]: glucan metabolism	1	1	33	26	12219	-0.89	0	2.63	1.75	GAA
91	GO:0044260 [5]: cellular macromolecule metabolism	5	5	29	2981	9264	-0.93	0	0.06	0.01	CTSD GAA HP ITIH4 QPCT
92	GO:0001503 [5]: ossification	1	1	33	28	12217	-0.95	0	2.56	1.69	AHSG
93	GO:0009605 [4]: response to external stimulus	6	6	28	1257	10988	-0.98	0	2.04	1.38	AHSG ITIH4 LGALS3BP ORM1 SERPINA1 UMOD
94	GO:0005975 [5]: carbohydrate metabolism	3	3	31	405	11840	-0.98	0	2.28	1.54	AMY2A GAA ITIH4
95	GO:0030203 [7]: glycosaminoglycan metabolism	1	1	33	29	12216	-0.98	0	2.53	1.68	ITIH4
96	GO:0007275 [2]: development	2	2	32	1785	10460	-0.99	0	0.03	0	AHSG IGFBP7
97	GO:0046849 [4]: bone remodeling	1	1	33	30	12215	-1.01	0	2.5	1.67	AHSG
98	GO:0006022 [6]: aminoglycan metabolism	1	1	33	30	12215	-1.01	0	2.5	1.67	ITIH4
99	GO:0030333 [5]: antigen processing	1	1	33	31	12214	-1.04	0	2.46	1.67	B2M
100	GO:0044265 [6]: cellular macromolecule catabolism	4	4	30	691	11554	-1.06	0	2.09	1.41	CTSD GAA HP QPCT
101	GO:0006112 [7]: energy reserve metabolism	1	1	33	32	12213	-1.06	0	2.44	1.65	GAA
102	GO:0006954 [5]: inflammatory response	2	2	32	194	12051	-1.08	0	2.28	1.54	AHSG ORM1
103	GO:0009057 [5]: macromolecule catabolism	4	4	30	706	11539	-1.11	0	2.03	1.38	CTSD GAA HP QPCT
104	GO:0051049 [5]: regulation of transport	1	1	33	37	12208	-1.2	0	2.3	1.54	AHSG
105	GO:0043170 [4]: macromolecule metabolism	6	6	28	3140	9105	-1.2	0	0.1	0.03	AMY2A CTSD GAA HP ITIH4 QPCT
106	GO:0000041 [8]: transition metal ion transport	1	1	33	38	12207	-1.21	0	2.28	1.54	TF
107	GO:0044264 [6]: cellular polysaccharide metabolism	1	1	33	39	12206	-1.25	0	2.25	1.52	GAA
108	GO:0006665 [7]: sphingolipid metabolism	1	1	33	41	12204	-1.29	0	2.21	1.49	GM2A
109	GO:0005976 [5]: polysaccharide metabolism	1	1	33	42	12203	-1.3	0	2.18	1.48	GAA
110	GO:0045860 [5]: positive regulation of protein kinase activity	1	1	33	43	12202	-1.33	0	2.16	1.46	EGF
111	GO:0019882 [5]: antigen presentation	1	1	33	44	12201	-1.35	0	2.14	1.45	B2M
112	GO:0007243 [6]: protein kinase cascade	2	2	32	250	11995	-1.45	0	1.87	1.24	EGF SECTM1
113	GO:0050791 [3]: regulation of physiological process	5	5	29	2548	9697	-1.47	0	0.15	0.06	AHSG ALB EGF IGFBP7 UMOD
114	GO:0044262 [6]: cellular carbohydrate metabolism	2	2	32	256	11989	-1.47	0	1.84	1.22	GAA ITIH4
115	GO:0050789 [2]: regulation of biological process	6	6	28	2861	9384	-1.48	0	0.18	0.08	AHSG ALB EGF IGFBP7 SECTM1 UMOD
116	GO:0051242 [5]: positive regulation of cellular physiological process	2	2	32	259	11986	-1.49	0	1.82	1.21	AHSG EGF
117	GO:0007154 [3]: cell communication	8	8	26	3467	8778	-1.51	0	0.24	0.12	AHSG CD59 COL15A1 EGF GUCA2A LGALS3BP NID SECTM1
118	GO:0006810 [4]: transport	7	7	27	1968	10277	-1.52	0	1.2	0.88	AHSG ALB APOD COL15A1 HPX ORM1 TF
119	GO:0007165 [4]: signal transduction	6	6	28	2820	9425	-1.52	0	0.19	0.08	AHSG CD59 EGF GUCA2A LGALS3BP SECTM1
120	GO:0051234 [4]: establishment of localization	7	7	27	1970	10275	-1.53	0	1.2	0.88	AHSG ALB APOD COL15A1 HPX ORM1 TF
121	GO:0051179 [3]: localization	7	7	27	1978	10267	-1.53	0	1.19	0.88	AHSG ALB APOD COL15A1 HPX ORM1 TF
122	GO:0043283 [4]: biopolymer metabolism	6	6	28	1605	10640	-1.54	0	1.26	0.9	CTSD DNASE1 EGF GAA HP QPCT
123	GO:0050776 [5]: regulation of immune response	1	1	33	56	12189	-1.55	0	1.92	1.27	AHSG
124	GO:0007155 [4]: cell adhesion	3	3	31	579	11666	-1.6	0	1.53	1.03	COL15A1 LGALS3BP NID
125	GO:0044257 [7]: cellular protein catabolism	3	3	31	581	11664	-1.6	0	1.52	1.03	CTSD HP QPCT
126	GO:0006508 [8]: proteolysis and peptidolysis	3	3	31	581	11664	-1.6	0	1.52	1.03	CTSD HP QPCT
127	GO:0046903 [3]: secretion	1	1	33	60	12185	-1.61	0	1.86	1.23	PIGR
128	GO:0030163 [6]: protein catabolism	3	3	31	596	11649	-1.63	0	1.47	1.02	CTSD HP QPCT
129	GO:0007160 [5]: cell-matrix adhesion	1	1	33	66	12179	-1.68	0	1.77	1.17	NID
130	GO:0043119 [4]: positive regulation of physiological process	2	2	32	335	11910	-1.8	0	1.43	1.01	AHSG EGF
131	GO:0043123 [6]: positive regulation of I-kappaB kinase/NF-kappaB cascade	1	1	33	78	12167	-1.82	0	1.62	1.03	SECTM1
132	GO:0000165 [7]: MAPKKK cascade	1	1	33	80	12165	-1.84	0	1.6	1.03	EGF
133	GO:0043122 [5]: regulation of I-kappaB kinase/NF-kappaB cascade	1	1	33	81	12164	-1.85	0	1.59	1.03	SECTM1
134	GO:0016042 [5]: lipid catabolism	1	1	33	82	12163	-1.85	0	1.58	1.03	GM2A
135	GO:0000004 [2]: biological_process unknown	2	2	32	353	11892	-1.85	0	1.36	0.96	A1BG LRG1
136	GO:0007596 [4]: blood coagulation	1	1	33	84	12161	-1.88	0	1.56	1.03	CD59
137	GO:0043085 [4]: positive regulation of enzyme activity	1	1	33	85	12160	-1.88	0	1.55	1.03	EGF
138	GO:0016052 [6]: carbohydrate catabolism	1	1	33	86	12159	-1.89	0	1.54	1.03	GAA
139	GO:0044275 [7]: cellular carbohydrate catabolism	1	1	33	86	12159	-1.89	0	1.54	1.03	GAA
140	GO:0007582 [2]: physiological process	29	29	5	10433	1812	-1.89	0	0.49	0.33	AHSG ALB AMY2A APOD B2M CD59 COL15A1 CTSD DNASE1 EGF GAA GM2A HP HPX IGFBP7 IGHA1 IGHA2 IGHG1 IGHG2 IGHG4 IGKC ITIH4 LGALS3BP ORM1 PIGR QPCT SERPINA1 TF UMOD
141	GO:0009887 [4]: organogenesis	1	1	33	923	11322	-1.9	0	0.07	0.01	AHSG
142	GO:0048513 [3]: organ development	1	1	33	923	11322	-1.9	0	0.07	0.01	AHSG
143	GO:0050817 [3]: coagulation	1	1	33	88	12157	-1.91	0	1.52	1.03	CD59
144	GO:0009967 [5]: positive regulation of signal transduction	1	1	33	89	12156	-1.92	0	1.51	1.03	SECTM1
145	GO:0006817 [8]: phosphate transport	1	1	33	89	12156	-1.92	0	1.51	1.03	COL15A1
146	GO:0007599 [5]: hemostasis	1	1	33	90	12155	-1.93	0	1.5	1.03	CD59
147	GO:0051239 [4]: regulation of organismal physiological process	1	1	33	94	12151	-1.96	0	1.46	1.02	AHSG
148	GO:0001558 [4]: regulation of cell growth	1	1	33	94	12151	-1.96	0	1.46	1.02	IGFBP7
149	GO:0007166 [5]: cell surface receptor linked signal transduction	3	3	31	1418	10827	-1.96	0	0.26	0.14	AHSG CD59 EGF
150	GO:0045859 [4]: regulation of protein kinase activity	1	1	33	95	12150	-1.97	0	1.45	1.02	EGF
151	GO:0009653 [3]: morphogenesis	2	2	32	1148	11097	-1.99	0	0.17	0.08	AHSG IGFBP7
152	GO:0040008 [4]: regulation of growth	1	1	33	102	12143	-2.02	0	1.39	0.97	IGFBP7
153	GO:0043069 [6]: negative regulation of programmed cell death	1	1	33	103	12142	-2.03	0	1.38	0.97	ALB
154	GO:0015674 [7]: di-, tri-valent inorganic cation transport	1	1	33	105	12140	-2.03	0	1.36	0.96	TF
155	GO:0007249 [7]: I-kappaB kinase/NF-kappaB cascade	1	1	33	108	12137	-2.05	0	1.34	0.96	SECTM1
156	GO:0012501 [5]: programmed cell death	2	2	32	440	11805	-2.06	0	1.06	0.78	ALB DNASE1
157	GO:0008283 [4]: cell proliferation	3	3	31	1055	11190	-2.09	0	0.56	0.38	EGF IGFBP7 UMOD
158	GO:0008219 [4]: cell death	2	2	32	468	11777	-2.1	0	0.98	0.72	ALB DNASE1
159	GO:0016265 [3]: death	2	2	32	472	11773	-2.1	0	0.97	0.72	ALB DNASE1
160	GO:0008284 [6]: positive regulation of cell proliferation	1	1	33	118	12127	-2.12	0	1.27	0.9	EGF
161	GO:0001501 [5]: skeletal development	1	1	33	120	12125	-2.13	0	1.25	0.9	AHSG
162	GO:0006643 [6]: membrane lipid metabolism	1	1	33	120	12125	-2.13	0	1.25	0.9	GM2A
163	GO:0016049 [4]: cell growth	1	1	33	122	12123	-2.14	0	1.24	0.9	IGFBP7
164	GO:0008361 [5]: regulation of cell size	1	1	33	122	12123	-2.14	0	1.24	0.9	IGFBP7
165	GO:0007242 [5]: intracellular signaling cascade	2	2	32	989	11256	-2.15	0	0.26	0.14	EGF SECTM1
166	GO:0006897 [6]: endocytosis	1	1	33	126	12119	-2.17	0	1.21	0.88	AHSG
167	GO:0006259 [5]: DNA metabolism	2	2	32	536	11709	-2.19	0	0.82	0.59	DNASE1 EGF
168	GO:0006629 [5]: lipid metabolism	2	2	32	551	11694	-2.2	0	0.78	0.57	APOD GM2A
169	GO:0015980 [6]: energy derivation by oxidation of organic compounds	1	1	33	137	12108	-2.22	0	1.14	0.84	GAA
170	GO:0006260 [6]: DNA replication	1	1	33	143	12102	-2.24	0	1.11	0.81	EGF
171	GO:0015698 [7]: inorganic anion transport	1	1	33	144	12101	-2.25	0	1.1	0.81	COL15A1
172	GO:0016043 [4]: cell organization and biogenesis	2	2	32	823	11422	-2.25	0	0.39	0.24	EGF IGFBP7
173	GO:0007049 [5]: cell cycle	1	1	33	712	11533	-2.25	0	0.14	0.06	EGF
174	GO:0006811 [5]: ion transport	2	2	32	702	11543	-2.27	0	0.53	0.36	COL15A1 TF
175	GO:0050793 [3]: regulation of development	1	1	33	154	12091	-2.28	0	1.05	0.78	IGFBP7
176	GO:0040007 [3]: growth	1	1	33	153	12092	-2.28	0	1.05	0.78	IGFBP7
177	GO:0000902 [4]: cellular morphogenesis	1	1	33	161	12084	-2.31	0	1.01	0.75	IGFBP7
178	GO:0006996 [5]: organelle organization and biogenesis	1	1	33	673	11572	-2.31	0	0.16	0.07	EGF
179	GO:0006820 [6]: anion transport	1	1	33	173	12072	-2.35	0	0.95	0.71	COL15A1
180	GO:0050790 [3]: regulation of enzyme activity	1	1	33	181	12064	-2.37	0	0.92	0.68	EGF
181	GO:0000067 [6]: DNA replication and chromosome cycle	1	1	33	184	12061	-2.37	0	0.91	0.68	EGF
182	GO:0006091 [5]: generation of precursor metabolites and energy	1	1	33	568	11677	-2.43	0	0.22	0.11	GAA
183	GO:0007001 [7]: chromosome organization and biogenesis (sensu Eukaryota)	1	1	33	230	12015	-2.48	0	0.74	0.53	EGF
184	GO:0051276 [6]: chromosome organization and biogenesis	1	1	33	236	12009	-2.49	0	0.72	0.52	EGF
185	GO:0043067 [5]: regulation of programmed cell death	1	1	33	251	11994	-2.51	0	0.68	0.48	ALB
186	GO:0006812 [6]: cation transport	1	1	33	469	11776	-2.52	0	0.31	0.17	TF
187	GO:0006915 [6]: apoptosis	1	1	33	439	11806	-2.54	0	0.34	0.2	DNASE1
188	GO:0016192 [5]: vesicle-mediated transport	1	1	33	298	11947	-2.55	0	0.57	0.38	AHSG
189	GO:0009308 [5]: amine metabolism	1	1	33	310	11935	-2.55	0	0.54	0.36	ITIH4
190	GO:0044255 [5]: cellular lipid metabolism	1	1	33	428	11817	-2.55	0	0.35	0.21	GM2A
191	GO:0030001 [7]: metal ion transport	1	1	33	343	11902	-2.56	0	0.48	0.32	TF

## Sheet: Table5-DAVIDGOResultsHCV
Supplemental Table 5 - DAVID Gene Ontology Biological Process Results for Inferred Hepatitis-C Proteins
Category	Term	Count	%	PValue	Genes	List Total	Pop Hits	Pop Total	Fold Enrichment	Bonferroni	Benjamini	FDR
GOTERM_BP_FAT	GO:0006953~acute-phase response	5	12.1951	2.52037e-06	FETUA_HUMAN, A1AT_HUMAN, ITIH4_HUMAN, A1AG1_HUMAN, TRFE_HUMAN	34	40	13528	49.7353	0.00114611	0.00114611	0.00358123
GOTERM_BP_FAT	GO:0002526~acute inflammatory response	5	12.1951	9.01844e-05	FETUA_HUMAN, A1AT_HUMAN, ITIH4_HUMAN, A1AG1_HUMAN, TRFE_HUMAN	34	98	13528	20.3001	0.0402052	0.0203088	0.12807
GOTERM_BP_FAT	GO:0006952~defense response	8	19.5122	0.000589207	FETUA_HUMAN, A1AT_HUMAN, ITIH4_HUMAN, A1AG1_HUMAN, HPT_HUMAN, UROM_HUMAN, TRFE_HUMAN, LG3BP_HUMAN	34	615	13528	5.17571	0.235221	0.0855106	0.833976
GOTERM_BP_FAT	GO:0006955~immune response	8	19.5122	0.00116305	IGHA1_HUMAN, IGHG1_HUMAN, SCTM1_HUMAN, IGHG2_HUMAN, IGHA2_HUMAN, IGHG4_HUMAN, IGKC_HUMAN, B2MG_HUMAN	34	690	13528	4.61313	0.411099	0.123987	1.63999
GOTERM_BP_FAT	GO:0006879~cellular iron ion homeostasis	3	7.31707	0.0025672	HPT_HUMAN, HEMO_HUMAN, TRFE_HUMAN	34	31	13528	38.5047	0.689503	0.208572	3.58663
GOTERM_BP_FAT	GO:0055072~iron ion homeostasis	3	7.31707	0.00345177	HPT_HUMAN, HEMO_HUMAN, TRFE_HUMAN	34	36	13528	33.1569	0.792634	0.230652	4.79448
GOTERM_BP_FAT	GO:0006954~inflammatory response	5	12.1951	0.00772475	FETUA_HUMAN, A1AT_HUMAN, ITIH4_HUMAN, A1AG1_HUMAN, TRFE_HUMAN	34	325	13528	6.12127	0.970648	0.395926	10.4336
GOTERM_BP_FAT	GO:0009611~response to wounding	6	14.6341	0.00866933	FETUA_HUMAN, A1AT_HUMAN, ITIH4_HUMAN, A1AG1_HUMAN, CD59_HUMAN, TRFE_HUMAN	34	530	13528	4.50433	0.98097	0.390562	11.6375
GOTERM_BP_FAT	GO:0019725~cellular homeostasis	5	12.1951	0.0258209	LYAG_HUMAN, SH3L3_HUMAN, HPT_HUMAN, HEMO_HUMAN, TRFE_HUMAN	34	466	13528	4.26912	0.999993	0.733543	31.0452
GOTERM_BP_FAT	GO:0014070~response to organic cyclic substance	3	7.31707	0.0349779	IBP7_HUMAN, A1AT_HUMAN, TRFE_HUMAN	34	121	13528	9.86485	1	0.8021	39.7045
GOTERM_BP_FAT	GO:0018298~protein-chromophore linkage	2	4.87805	0.038345	IGHA1_HUMAN, NID1_HUMAN	34	16	13528	49.7353	1	0.801566	42.626
GOTERM_BP_FAT	GO:0002824~positive regulation of adaptive immune response based on somatic recombination of immune receptors built from immunoglobulin superfamily domains	2	4.87805	0.0707242	HEMO_HUMAN, B2MG_HUMAN	34	30	13528	26.5255	1	0.938034	64.7341
GOTERM_BP_FAT	GO:0009311~oligosaccharide metabolic process	2	4.87805	0.0729961	LYAG_HUMAN, SAP3_HUMAN	34	31	13528	25.6698	1	0.929554	65.9396
GOTERM_BP_FAT	GO:0002821~positive regulation of adaptive immune response	2	4.87805	0.0729961	HEMO_HUMAN, B2MG_HUMAN	34	31	13528	25.6698	1	0.929554	65.9396
GOTERM_BP_FAT	GO:0009267~cellular response to starvation	2	4.87805	0.0752626	CATD_HUMAN, ALBU_HUMAN	34	32	13528	24.8676	1	0.921368	67.104
GOTERM_BP_FAT	GO:0002708~positive regulation of lymphocyte mediated immunity	2	4.87805	0.0797795	HEMO_HUMAN, B2MG_HUMAN	34	34	13528	23.4048	1	0.919699	69.315
GOTERM_BP_FAT	GO:0002705~positive regulation of leukocyte mediated immunity	2	4.87805	0.0797795	HEMO_HUMAN, B2MG_HUMAN	34	34	13528	23.4048	1	0.919699	69.315
GOTERM_BP_FAT	GO:0050885~neuromuscular process controlling balance	2	4.87805	0.08203	LYAG_HUMAN, SAP3_HUMAN	34	35	13528	22.7361	1	0.912313	70.3642
GOTERM_BP_FAT	GO:0031667~response to nutrient levels	3	7.31707	0.0830266	IBP7_HUMAN, CATD_HUMAN, ALBU_HUMAN	34	197	13528	6.05912	1	0.901715	70.8181
GOTERM_BP_FAT	GO:0007155~cell adhesion	5	12.1951	0.0888379	IBP7_HUMAN, COFA1_HUMAN, LG3BP_HUMAN, CRNN_HUMAN, NID1_HUMAN	34	700	13528	2.84202	1	0.904793	73.3388
GOTERM_BP_FAT	GO:0022610~biological adhesion	5	12.1951	0.0891972	IBP7_HUMAN, COFA1_HUMAN, LG3BP_HUMAN, CRNN_HUMAN, NID1_HUMAN	34	701	13528	2.83796	1	0.893262	73.4878
GOTERM_BP_FAT	GO:0007033~vacuole organization	2	4.87805	0.0932023	LYAG_HUMAN, CATD_HUMAN	34	40	13528	19.8941	1	0.892015	75.0971
GOTERM_BP_FAT	GO:0010033~response to organic substance	5	12.1951	0.0965367	FETUA_HUMAN, IBP7_HUMAN, A1AT_HUMAN, TRFE_HUMAN, B2MG_HUMAN	34	721	13528	2.75924	1	0.889152	76.3671
GOTERM_BP_FAT	GO:0042594~response to starvation	2	4.87805	0.0976342	CATD_HUMAN, ALBU_HUMAN	34	42	13528	18.9468	1	0.880537	76.7718

## Sheet: Table6-GATHERLocationHCV
Supplemental Table 6 - GATHER Chromosomal Location Results for Inferred Hepatitis-C Proteins
#	Annotation	Total Genes With Ann	Your Genes (With Ann)	Your Genes (No Ann)	Genome (With Ann)	Genome (No Ann)	ln(Bayes factor)	neg ln(p value)	FE: neg ln(p value)	FE: neg ln(FDR)	Genes
1	14q32	6	6	32	413	29879	7.69	10.09	11.27	7.98	IGHA1 IGHA2 IGHG1 IGHG2 IGHG4 SERPINA1
2	17q25	3	3	35	213	30079	2.4	6.01	5.99	3.39	GAA LGALS3BP SECTM1
3	1p35	2	2	36	99	30193	1.34	4.93	4.94	2.74	GUCA2A SH3BGRL3
4	16p13	3	3	35	351	29941	1.07	4.64	4.62	2.71	DNASE1 MRX85 UMOD
5	4q11	1	1	37	16	30276	0.21	3.79	3.86	2.17	ALB
6	1q43	1	1	37	29	30263	-0.33	0	3.3	1.82	NID
7	4q12	1	1	37	49	30243	-0.81	0	2.8	1.82	IGFBP7
8	11p13	1	1	37	55	30237	-0.92	0	2.69	1.82	CD59
9	2p22	1	1	37	56	30236	-0.94	0	2.67	1.82	QPCT
10	4q25	1	1	37	56	30236	-0.94	0	2.67	1.82	EGF
11	3q22	1	1	37	58	30234	-0.94	0	2.64	1.82	TF
12	1q31	1	1	37	59	30233	-0.99	0	2.62	1.82	PIGR
13	1p21	1	1	37	64	30228	-1.04	0	2.55	1.82	AMY2A
14	3q27	1	1	37	75	30217	-1.23	0	2.4	1.74	AHSG
15	11p15	2	2	36	451	29841	-1.26	0	2.21	1.72	CTSD HPX
16	9q31	1	1	37	87	30205	-1.34	0	2.26	1.72	ORM1
17	9q21	1	1	37	94	30198	-1.42	0	2.19	1.72	COL15A1
18	15q21	1	1	37	112	30180	-1.53	0	2.02	1.69	B2M
19	3q26	1	1	37	109	30183	-1.53	0	2.05	1.69	APOD
20	2p12	1	1	37	116	30176	-1.56	0	1.99	1.69	IGKC
21	16q22	1	1	37	171	30121	-1.89	0	1.64	1.39	HP
22	8q24	1	1	37	222	30070	-2.08	0	1.41	1.2	ARC
23	5q31	1	1	37	248	30044	-2.16	0	1.31	1.16	GM2A
24	3p21	1	1	37	257	30035	-2.2	0	1.28	1.16	ITIH4
25	21q22	1	1	37	295	29997	-2.3	0	1.17	1.09	CSTB
26	19p13	1	1	37	658	29634	-2.64	0	0.57	0.53	LRG1
27	19q13	1	1	37	966	29326	-2.64	0	0.34	0.34	A1BG
