# Supplementary material for: A flexible statistical model for alignment of label-free proteomics data – incorporating ion mobility and product ion information
Source: BMC Bioinformatics. 2013 Dec 16;14:364. doi: 10.1186/1471-2105-14-364 (PMC3878627; doi:10.1186/1471-2105-14-364)
Supplement: Additional file 3 — Sample Configuration File. Additional file 3 is a sample configuration file to set up an alignment. See Additional file 1 for more details. [file 1471-2105-14-364-S3.txt]

%DESCRIPTION:
Sample Config File
%FILENAMES:
/Users/igsp/Desktop/SmallHDMSE_01_500-505_100pi.mat
/Users/igsp/Desktop/SmallHDMSE_02_500-505_100pi.mat
%DIMNAMES:
Monoisotopic m/z,Peak Centroid Time,Ion Mobility
%NGIVEN:
15
%MEASHE:
50
%HEVECT:
250
%ITERATIONS:
10
50
25
%NSPLIT:
1
%CODE:
/Users/igsp/Dropbox/Duke/LucasLab/Code/ProteomicsAlignmentModel/
%OUT:
/Users/igsp/Desktop/
%START_COMBINE:
START
%LOCAL_CLUSTER:
LOCAL
