# Supplementary material for: A flexible statistical model for alignment of label-free proteomics data – incorporating ion mobility and product ion information
Source: BMC Bioinformatics. 2013 Dec 16;14:364. doi: 10.1186/1471-2105-14-364 (PMC3878627; doi:10.1186/1471-2105-14-364)
Supplement: Additional file 4 — Sample Queue Submission File. Additional file 4 is a sample SGE queue submission file to start an alignment. See Additional file 1 for more details. [file 1471-2105-14-364-S4.zip]

Archive with 1 entries (1 files):
- 1148093739100063_add4.q
