# Supplementary material for: A flexible statistical model for alignment of label-free proteomics data – incorporating ion mobility and product ion information
Source: BMC Bioinformatics. 2013 Dec 16;14:364. doi: 10.1186/1471-2105-14-364 (PMC3878627; doi:10.1186/1471-2105-14-364)
Supplement: Additional file 4 — Sample Queue Submission File. Additional file 4 is a sample SGE queue submission file to start an alignment. See Additional file 1 for more details. [file 1471-2105-14-364-S4.zip › 1148093739100063_add4.q]

#!/bin/bash
#
#$ -S /bin/bash -cwd
#$ -o /nfs/igsp/Results/Ecoli_Lysate/HDMSE/MZ_RT_IM_HE/log.out -j y
#$ -l mem_free=8.0G
#$ -l highprio
cd /nfs/igsp/Code/ProteomicsAlignmentModel/
matlabR2010b -nojvm -nodisplay -r "Align('/nfs/igsp/Results/Ecoli_Lysate/HDMSE/MZ_RT_IM_HE/sampleconfig.txt');quit"
