# Supplementary material for: A flexible statistical model for alignment of label-free proteomics data – incorporating ion mobility and product ion information
Source: BMC Bioinformatics. 2013 Dec 16;14:364. doi: 10.1186/1471-2105-14-364 (PMC3878627; doi:10.1186/1471-2105-14-364)
Supplement: Additional file 5 — Alignment Model Matlab Code. Additional file 5 contains the Matlab code for our alignment method. See Additional file 1 for more details. [file 1471-2105-14-364-S5.zip]

Archive with 84 entries (81 files):
- ProteomicsAlignmentModel/
- ProteomicsAlignmentModel/Align.m
- __MACOSX/
- __MACOSX/ProteomicsAlignmentModel/
- __MACOSX/ProteomicsAlignmentModel/._Align.m
- ProteomicsAlignmentModel/Align_MCMC.m
- __MACOSX/ProteomicsAlignmentModel/._Align_MCMC.m
- ProteomicsAlignmentModel/Align_MCMC.m~
- ProteomicsAlignmentModel/alignMain.m
- __MACOSX/ProteomicsAlignmentModel/._alignMain.m
- ProteomicsAlignmentModel/c2n.m
- __MACOSX/ProteomicsAlignmentModel/._c2n.m
- ProteomicsAlignmentModel/combineGreedyMatches.m
- __MACOSX/ProteomicsAlignmentModel/._combineGreedyMatches.m
- ProteomicsAlignmentModel/evaluateAccuracy.m
- __MACOSX/ProteomicsAlignmentModel/._evaluateAccuracy.m
- ProteomicsAlignmentModel/greedyMatches.m
- __MACOSX/ProteomicsAlignmentModel/._greedyMatches.m
- ProteomicsAlignmentModel/greedyMatches.m~
- ProteomicsAlignmentModel/greedyMatchesDistProbs.m
- __MACOSX/ProteomicsAlignmentModel/._greedyMatchesDistProbs.m
- ProteomicsAlignmentModel/initLatentPepHyperParam.m
- __MACOSX/ProteomicsAlignmentModel/._initLatentPepHyperParam.m
- ProteomicsAlignmentModel/initLatentPepHyperParam.m~
- ProteomicsAlignmentModel/initLatentPepHyperParam_wasSplit.m
- __MACOSX/ProteomicsAlignmentModel/._initLatentPepHyperParam_wasSplit.m
- ProteomicsAlignmentModel/initLatentPepsProds.m
- __MACOSX/ProteomicsAlignmentModel/._initLatentPepsProds.m
- ProteomicsAlignmentModel/initProductParamsHyperParam.m
- __MACOSX/ProteomicsAlignmentModel/._initProductParamsHyperParam.m
- ProteomicsAlignmentModel/initProductParamsHyperParam_Split.m
- __MACOSX/ProteomicsAlignmentModel/._initProductParamsHyperParam_Split.m
- ProteomicsAlignmentModel/initProductParamsHyperParam_wasSplit.m
- __MACOSX/ProteomicsAlignmentModel/._initProductParamsHyperParam_wasSplit.m
- ProteomicsAlignmentModel/initShiftScale.m
- __MACOSX/ProteomicsAlignmentModel/._initShiftScale.m
- ProteomicsAlignmentModel/initShiftScale.m~
- ProteomicsAlignmentModel/makeAnnotationMatches.m
- __MACOSX/ProteomicsAlignmentModel/._makeAnnotationMatches.m
- ProteomicsAlignmentModel/makeDBMatches.m
- __MACOSX/ProteomicsAlignmentModel/._makeDBMatches.m
- ProteomicsAlignmentModel/new_distcovar.m
- __MACOSX/ProteomicsAlignmentModel/._new_distcovar.m
- ProteomicsAlignmentModel/new_peptide.m
- __MACOSX/ProteomicsAlignmentModel/._new_peptide.m
- ProteomicsAlignmentModel/new_peptide_val.m
- __MACOSX/ProteomicsAlignmentModel/._new_peptide_val.m
- ProteomicsAlignmentModel/new_peptide_var.m
- __MACOSX/ProteomicsAlignmentModel/._new_peptide_var.m
- ProteomicsAlignmentModel/new_prodprofile.m
- __MACOSX/ProteomicsAlignmentModel/._new_prodprofile.m
- ProteomicsAlignmentModel/new_product_mdistmean.m
- __MACOSX/ProteomicsAlignmentModel/._new_product_mdistmean.m
- ProteomicsAlignmentModel/new_product_profilevar.m
- __MACOSX/ProteomicsAlignmentModel/._new_product_profilevar.m
- ProteomicsAlignmentModel/new_scale.m
- __MACOSX/ProteomicsAlignmentModel/._new_scale.m
- ProteomicsAlignmentModel/new_shift.m
- __MACOSX/ProteomicsAlignmentModel/._new_shift.m
- ProteomicsAlignmentModel/prepareDatasets.m
- __MACOSX/ProteomicsAlignmentModel/._prepareDatasets.m
- ProteomicsAlignmentModel/productProfileCorr.m
- __MACOSX/ProteomicsAlignmentModel/._productProfileCorr.m
- ProteomicsAlignmentModel/qalign.m
- __MACOSX/ProteomicsAlignmentModel/._qalign.m
- ProteomicsAlignmentModel/readAggregateData.m
- __MACOSX/ProteomicsAlignmentModel/._readAggregateData.m
- ProteomicsAlignmentModel/readFragmentFile.m
- __MACOSX/ProteomicsAlignmentModel/._readFragmentFile.m
- ProteomicsAlignmentModel/readSpectrumXMLandFinalFragCSV.m
- __MACOSX/ProteomicsAlignmentModel/._readSpectrumXMLandFinalFragCSV.m
- ProteomicsAlignmentModel/readSpectrumXMLandFinalFragCSV_StringentHE.m
- __MACOSX/ProteomicsAlignmentModel/._readSpectrumXMLandFinalFragCSV_StringentHE.m
- ProteomicsAlignmentModel/readSpectrumXMLFile.m
- __MACOSX/ProteomicsAlignmentModel/._readSpectrumXMLFile.m
- ProteomicsAlignmentModel/sampleconfig.q
- __MACOSX/ProteomicsAlignmentModel/._sampleconfig.q
- ProteomicsAlignmentModel/sampleconfig.txt
- __MACOSX/ProteomicsAlignmentModel/._sampleconfig.txt
- ProteomicsAlignmentModel/splitData.m
- __MACOSX/ProteomicsAlignmentModel/._splitData.m
- ProteomicsAlignmentModel/splitData.m~
- ProteomicsAlignmentModel/weightedMatches.m
- __MACOSX/ProteomicsAlignmentModel/._weightedMatches.m
