# Supplementary material for: A flexible statistical model for alignment of label-free proteomics data – incorporating ion mobility and product ion information
Source: BMC Bioinformatics. 2013 Dec 16;14:364. doi: 10.1186/1471-2105-14-364 (PMC3878627; doi:10.1186/1471-2105-14-364)
Supplement: Additional file 5 — Alignment Model Matlab Code. Additional file 5 contains the Matlab code for our alignment method. See Additional file 1 for more details. [file 1471-2105-14-364-S5.zip › ProteomicsAlignmentModel/Align.m]

function [] = Align(config_file)

clear parameters;
clear mcmcparams;

%Read the Config File and Set Up the Parameters
fh = fopen(config_file);
line = fgetl(fh);
while ischar(line)
    line = strtrim(line);
    if (strcmp(line,'%DESCRIPTION:'))
        descr = strtrim(fgetl(fh));
        line = fgetl(fh);
    elseif (strcmp(line,'%FILENAMES:'))
        line = strtrim(fgetl(fh));
        line_parts = regexp(line,',','split');
        files(1,1:numel(line_parts)) = line_parts;
        i = 2;
        line = strtrim(fgetl(fh));
        while ~strncmp(line,'%',1)
            line_parts = regexp(line,',','split');
            files(i,1:numel(line_parts)) = line_parts;
            i = i+1;
            line = strtrim(fgetl(fh));
        end;
    elseif (strcmp(line,'%DIMNAMES:'))
        line = strtrim(fgetl(fh));
        line_parts = regexp(line,',','split');
        dimnames = line_parts;
        line = fgetl(fh);
    elseif (strcmp(line,'%NGIVEN:'))
        line = strtrim(fgetl(fh));
        ngiven = c2n(line);
        line = fgetl(fh);
    elseif (strcmp(line,'%MEASHE:'))
        line = strtrim(fgetl(fh));
        he_options(1) = c2n(line);
        line = fgetl(fh);
    elseif (strcmp(line,'%HEVECT:'))
        line = strtrim(fgetl(fh));
        he_options(2) = c2n(line);
        line = fgetl(fh);
    elseif (strcmp(line,'%ITERATIONS:'))
        line = strtrim(fgetl(fh));
        iterations(1) = c2n(line);
        iterations(2) = c2n(strtrim(fgetl(fh)));
        line = fgetl(fh);
        if (~strcmp(line,'%NSPLIT:'))
            iterations(3) = c2n(strtrim(line));
            line = fgetl(fh);
        end;
    elseif (strcmp(line,'%NSPLIT:'))
        line = strtrim(fgetl(fh));
        nsplit = c2n(line);
        line = fgetl(fh);
    elseif (strcmp(line,'%CODE:'))
        line = strtrim(fgetl(fh));
        codepath = line;
        line = fgetl(fh);
    elseif (strcmp(line,'%OUT:'))
        line = strtrim(fgetl(fh));
        outputdir = line;
        line = fgetl(fh);
    elseif (strcmp(line,'%START_COMBINE:'))
        line = strtrim(fgetl(fh));
        if (strcmp(line,'START'))
            start_combine = 1;
        else
            start_combine = 2;
        end;
        line = fgetl(fh);
    elseif (strcmp(line,'%LOCAL_CLUSTER:'))
        line = strtrim(fgetl(fh));
        if (strcmp(line,'LOCAL'))
            local_cluster = 1;
        else
            local_cluster = 2;
        end;
        line = fgetl(fh);
    else
        line = fgetl(fh);
    end;
end;
filenames = files;
addpath(codepath);
lp_database = '';
parameters.alpha_lpepconc = 'numobs';
parameters.dimnames = dimnames;
parameters.rettimdim = find(strcmp(dimnames,'Peak Centroid Time')==1);
parameters.mzdim = find(strcmp(dimnames,'Monoisotopic m/z')==1);
mcmcparams = struct();
parameters.he = 0;
parameters.maxproductperpep = he_options(1); %Number of Measured HE per peptide to include
if (numel(he_options)>=2 && he_options(2) ~=0)
    parameters.productvector = he_options(2);
    parameters.logprodvector = 0;
    parameters.logitprodvector = 0;
    parameters.mvnprodvector = 0;
    parameters.prodrankcorr = 0;
    parameters.prodmahaldist = 1;
    parameters.betadotprod = 0;

else
    parameters.productvector = 0;
    parameters.logprodvector = 0;
    parameters.logitprodvector = 0;
    parameters.mvnprodvector = 0;
    parameters.prodrankcorr = 0;
    parameters.prodmahaldist = 0;
    parameters.betadotprod = 0;
end;
parameters.poolsize = 1;
parameters.dsconflicts = 0;

parameters.newlpep = 1;             %Allow(1)/Deny(0) Addition of New Latent Peptides

if (start_combine==1)

    datasets = prepareDatasets(filenames,[0 0 0 parameters.maxproductperpep 1 0 0]);
    maxpep = 0;
    shared_ids = strtrim(strcat(strtrim(datasets(1).pep),strtrim(num2str(datasets(1).e,'%-1d'))));
    for i=1:numel(datasets)
       datasets(i).pep = strtrim(datasets(i).pep);
       datasets(i).pep(strcmp(datasets(i).pep,cellstr('-'))) = cellstr([strtrim('ds') strtrim(num2str(i))]);
       datasets(i).origpep = datasets(i).pep;
       maxpep = max(maxpep,numel(datasets(i).pids));
       shared_ids = intersect(shared_ids,[strcat(strtrim(datasets(i).pep),strtrim(num2str(datasets(i).e,'%-1d')))]);
    end
    if (~isinf(ngiven))
        if (numel(shared_ids)>ngiven)
            scores_all = zeros(maxpep,numel(datasets)).*nan;
            shared_scores = zeros(numel(shared_ids),numel(datasets)).*nan;
            scored = 0;
            for i=1:numel(datasets)
                score_col = find(strcmp(datasets(i).annoHead,cellstr('peptide.score')));
                if (~isempty(score_col))
                    scored = 1;
                    scores_all(~cellfun(@isempty,datasets(i).anno(:,score_col)),i) = c2n(datasets(i).anno(~cellfun(@isempty,datasets(i).anno(:,score_col)),score_col));
                    [both i1 i2] = intersect(shared_ids,[strcat(datasets(i).pep,num2str(datasets(i).e,'%-1d'))]);
                    shared_scores(i1,i) = scores_all(i2,i);
                else
                    shared_scores(i1,i) = datasets(i).data(i1,1);
                end;
            end;
            if (scored)
                [sorted,order] = sort(mean(shared_scores,2),'descend');
                order = order(~isnan(sorted));
            else
                [sorted,order] = sort(std(shared_scores,0,2),'ascend');
                order = order(~isnan(sorted));
            end;
            for i=1:numel(datasets)
                [both i1 i2] = intersect(shared_ids,[strcat(datasets(i).pep,num2str(datasets(i).e,'%-1d'))]);
                datasets(i).pep(:) = cellstr(['ds' num2str(i)]);
                datasets(i).pep(i2(order(1:ngiven))) = datasets(i).origpep(i2(order(1:ngiven)));
            end;
        end;
    end;

    %If Ion Mobility/Retention Time isn't being used, remove it from the data
    if (numel(dimnames)==2)
        if (strcmp(dimnames(2),'Peak Centroid Time')==1)
            for i=1:numel(datasets)
                datasets(i).data = datasets(i).data(:,1:2);
            end;
        elseif (strcmp(dimnames(2),'Ion Mobility')==1)
            for i=1:numel(datasets)
                datasets(i).data(:,2) = datasets(i).data(:,3);
                datasets(i).data = datasets(i).data(:,1:2);
            end;
        end;
    elseif (numel(dimnames)==1)
        for i=1:numel(datasets)
            datasets(i).data = datasets(i).data(:,1);
        end;
    end;
    npep = 0;
    for i=1:numel(datasets)
        npep = npep + size(datasets(i).data,1);
    end;

    %Default Hidden Parameters
    parameters.maxmatches = 10;             %The maximum number of potential matches examined by the model fitting
    parameters.minknown = 5;             %Minimum Known Matches for model initialization

    if (nsplit > 1)

        [ split_datasets nsplit parameters mcmcparams] = splitData( datasets, parameters, nsplit, 5, 0, 1 );
        save('-v7.3',[outputdir 'splitData.mat'], 'split_datasets', 'nsplit');
        
        if (local_cluster==2)

            sfh = fopen([outputdir 'submitall.sh'],'w');
            fprintf(sfh,'%s\n','#!/bin/bash');

            for i=1:nsplit
                datasets = split_datasets(i,:);
                outPath = [outputdir num2str(i) '/'];
                mkdir(outPath);

                %Write the Data File
                save('-v7.3',[outPath 'initialData.mat'], 'datasets', 'parameters', 'mcmcparams','dimnames', 'outPath', 'codepath', 'iterations', 'lp_database');

                %Create the qsub File
                fh = fopen([outputdir 'qfile' num2str(i) '.q'],'w');
                if (parameters.poolsize > 1)
                    fprintf(fh,'%s\n%s\n%s\n%s%s%s%d%s\n%s\n%s%d\n%s\n%s\n%s\n%s''%s%s''%s\n','#!/bin/bash','#','#$ -S /bin/bash -cwd','#$ -o ',outPath, 'align',i,'.out -j y','#$ -l mem_free=4.0G','#$ -l pe_threaded ',parameters.poolsize,'#$ -l highprio','cd /nfs/igsp/labs/lucaslab/Ashlee/Code/','matlabR2010b -nodisplay -r "filename=',outPath,'initialData.mat',';qalign;quit"');
                else
                    fprintf(fh,'%s\n%s\n%s\n%s%s%s%d%s\n%s\n%s\n%s\n%s''%s%s''%s\n','#!/bin/bash','#','#$ -S /bin/bash -cwd','#$ -o ',outPath, 'align',i,'.out -j y','#$ -l mem_free=4.0G','#$ -l highprio','cd /nfs/igsp/labs/lucaslab/Ashlee/Code/New_Alignment/','matlabR2010b -nojvm -nodisplay -r "filename=',outPath,'initialData.mat',';qalign;quit"');
                end;
                fclose(fh);

                fprintf(sfh,'%s%s%s%s%s\n','qsub ',outputdir,'qfile',num2str(i),'.q');
                fprintf(sfh,'%s\n','sleep 0.25');
            end;

            fclose(sfh);
            
        elseif(local_cluster==1)
            if (parameters.poolsize > 1)
                error('You cannot run a split alignment locally with more than one matlabpool. You may either split the alignment, or run multiple pools.');
            end;
%             mpsize = matlabpool('size');
%             if (mpsize > 0)
%                 matlabpool close;
%             end;
%             matlabpool(nsplit);
%             par

            for i=1:nsplit
                datasets = split_datasets(i,:);
                outPath = [outputdir num2str(i) '/'];
                mkdir(outPath);
                [alignments(i)]=alignMain(split_datasets(i,:), parameters, mcmcparams, iterations, lp_database, outPath);
            end;
            for i=1:nsplit
                datasets = split_datasets(i,:);
                alignment = alignments(i);
                outPath = [outputdir num2str(i) '/'];
                save('-v7.3', [outPath 'alignment.mat'], 'alignment','datasets')
            end;

            mpsize = matlabpool('size');
            if (mpsize > 0)
                matlabpool close;
            end;
        end;

    else
        if (local_cluster==2)
            sfh = fopen([outputdir 'submit.sh'],'w');
            fprintf(sfh,'%s\n','#!/bin/bash');

            outPath = [outputdir '/'];
            mkdir(outPath);

            %Write the Data File
            save('-v7.3',[outPath 'initialData.mat'], 'datasets', 'parameters', 'mcmcparams','dimnames', 'outPath', 'codepath', 'iterations', 'lp_database');

            %Create the qsub File
            fh = fopen([outPath 'qfile.q'],'w');
            fprintf(fh,'%s\n%s\n%s\n%s%s%s\n%s\n%s%d\n%s\n%s''%s%s''%s\n','#!/bin/bash','#','#$ -S /bin/bash -cwd','#$ -o ',outPath, 'align.out -j y','#$ -l mem_free=4.0G','#$ -pe threaded ',parameters.poolsize,'cd /nfs/igsp/labs/lucaslab/Ashlee/Code/New_Alignment/','matlabR2010b -nojvm -nodisplay -r "filename=',outPath,'initialData.mat',';qalign;quit"');
            fclose(fh);

            fprintf(sfh,'%s%s%s\n','qsub ',outPath, 'qfile.q');
            fprintf(sfh,'%s\n','sleep 0.25');

            fclose(sfh);
        elseif (local_cluster==1)
            [alignment]=alignMain(datasets, parameters, mcmcparams, iterations, lp_database, outputdir);
            save('-v7.3', [outputdir '/alignment.mat'], 'datasets', 'alignment')
        end;
        
    end;

elseif (start_combine==2)
    
    split_file = [outputdir 'splitData.mat'];
    if (exist(split_file))
        temp = load(split_file);
        split_datasets = temp.split_datasets;
        nsplit = temp.nsplit;
        clear temp;

        matchinit = cell(nsplit,1);
        prodmatchinit = cell(nsplit,1);
        matches = cell(nsplit,1);
        matchprobs = cell(nsplit,1);
        prodmatches = cell(nsplit,1);
        matchaverages = cell(nsplit,1);
        truepepmeans = cell(nsplit,1);
        trueproducts = cell(nsplit,1);
        mcmcparam = cell(nsplit,1);
        param = cell(nsplit,1);

        for i=1:nsplit
            i
            outPath = [outputdir num2str(i) '/'];
            temp = load([outPath 'alignment.mat']);
            alignm = temp.alignment;
            clear temp;
            matchinit{i} = alignm.matchinit;
            matches{i} = alignm.matches;
            matchprobs{i} = alignm.matchprobs;
            matchaverages{i} = alignm.matchaverages;
            truepepmeans{i} = alignm.truepepmeans;
            trueproducts{i} = alignm.trueproducts;
            mcmcparam{i} = alignm.mcmcparams;
            param{i} = alignm.parameters;

        end;
     
        [ alignment ] = combineGreedyMatches(split_datasets, nsplit, mcmcparam, truepepmeans, trueproducts, matchinit, param, matchaverages, matches, matchprobs);
        
        db = alignment.db;
        latentpeps.truepepmeans = alignment.truepepmeans;
        latentpeps.trueproducts = alignment.trueproducts;
        model.mcmcparams = alignment.mcmcparams;
        model.parameters = alignment.parameters;
        model.matchprobs = alignment.matchprobs;
        model.matchinit = alignment.matchinit;
        model.maxpepperds = alignment.maxpepperds;
        
        matchaverages = alignment.matchaverages;
        
        matchinfo.datasets = alignment.datasets;
        matchinfo.matches = alignment.matches;
        matchinfo.matched_pids = alignment.matched_pids;
        matchinfo.peps = alignment.peps;
        matchinfo.pcodes = alignment.pcodes;
        
        accuracy.nummatches = alignment.nummatches;
        accuracy.case1 = alignment.case1;
        accuracy.case2 = alignment.case2;
        accuracy.case3 = alignment.case3;
        accuracy.case4 = alignment.case4;
        accuracy.case5 = alignment.case5;
        accuracy.possible_case1 = alignment.possible_case1;

                        
        save('-v7.3',[outputdir 'split_datasets.mat'], 'split_datasets');
        save('-v7.3',[outputdir 'db.mat'],'db','latentpeps')
        save('-v7.3',[outputdir 'matchinfo.mat'],'matchinfo')
        save('-v7.3',[outputdir 'accuracy.mat'],'accuracy')
        save('-v7.3',[outputdir 'model.mat'],'model')
        save('-v7.3',[outputdir 'matchaverages.mat'],'matchaverages')
        
    end;
end;

end
