# Supplementary material for: A flexible statistical model for alignment of label-free proteomics data – incorporating ion mobility and product ion information
Source: BMC Bioinformatics. 2013 Dec 16;14:364. doi: 10.1186/1471-2105-14-364 (PMC3878627; doi:10.1186/1471-2105-14-364)
Supplement: Additional file 5 — Alignment Model Matlab Code. Additional file 5 contains the Matlab code for our alignment method. See Additional file 1 for more details. [file 1471-2105-14-364-S5.zip › ProteomicsAlignmentModel/Align_MCMC.m~]

function [mcmcparams truepeptides trueproducts matchaverages convergence] = Align_MCMC(mcmcparams, truepep, trueproducts, tp_matchcounts, knownmatches, productprofile, data, iterations, parameters)

%Function to optimize model parameters with the Gibb's Sampling algorithm

%%%% Keep the sampled values for exploratory plots and convergence analysis

%Shift, Scale, and Residual Covariance
shiftconvergence = zeros(parameters.numds, parameters.numdim, iterations(2));
scaleconvergence = zeros(parameters.numds, parameters.numdim, iterations(2));
distcovarconvergence = zeros(parameters.numdim, parameters.numdim, iterations(2));

%Latent Peptides, Match-Ups and DP Concentration Parameter
truepeptides = truepep;
truepep_z = truepep;
gibbsmatches = knownmatches;
prevmatches = knownmatches;
matchessums = sparse(parameters.maxpepperds*parameters.numds, parameters.lpepslots);
peptidechances = zeros(parameters.lpepslots,1);
lpepcovarconvergence = zeros(parameters.numdim, parameters.numdim, iterations(2));
alphaconvergence = zeros(iterations(2), 1);

%HE Model Convergence
if (parameters.productvector)
    if (parameters.mvnprodvector)
        profilevarconvergence = zeros(iterations(2), parameters.nprodbins);
    elseif (parameters.prodrankcorr)
        corrvarconvergence = zeros(iterations(2), 1);
        corrmeanconvergence = zeros(iterations(2), 1);
    elseif (parameters.prodmahaldist)
        mdistmeanconvergence = zeros(iterations(2), 1);
    else
        dotvarconvergence = zeros(iterations(2), 1);
        dotmeanconvergence = zeros(iterations(2), 1);
    end;
end;

%%%%% Complete "Burn-In" and True MCMC Iterations %%%%%
for i = 1:iterations(1)+iterations(2)+iterations(3)
    
%     mcmcparams
    
    temperature = 1/i;
    
%     disp('Making New Matches...')
%     tic
    %Make new match-ups
    [gibbsmatches truepeptides trueproducts matchessums] = weightedMatches(data, productprofile, mcmcparams, truepeptides, trueproducts, tp_matchcounts, knownmatches, parameters, prevmatches, matchessums, i<=(iterations(1)+iterations(2)));
%     toc
    unknowngibbs = gibbsmatches;
    unknowngibbs(~isnan(knownmatches)) = nan;
    
    if (i <= iterations(1)+iterations(2))
    
%         disp('Updating Latent Peptides...');
%         tic
        %Create New Estimates of Latent Peptides and Their Product Ions
        if (parameters.newlpep)
            delete_indices = [];
            for j = 1:length(truepeptides)
                meas_i = find(gibbsmatches==j);
                num_match = numel(meas_i);
                tp_matchcounts(j) = num_match;

                if (sum(isnan(truepeptides(j,:))) == 0 && num_match > 0)

                    %Sample a New Latent Peptide "Z" Value
                    truepep_z(j,:) = new_peptide_val( gibbsmatches, data, j, parameters, mcmcparams, truepeptides(j,:), temperature);

                    %Sample a New Latent Peptide Mean
                    truepeptides(j,:) = new_peptide(gibbsmatches, data, j, mcmcparams, temperature, parameters);

                    if (i > iterations(1))
                        peptidechances(j) = peptidechances(j) + 1;
                    end;
                    %Sample New Latent Product Ion Means
                    %Delete Lonely Product Ions and Update Measured Product Ions
                    if (parameters.productvector)
                        if (parameters.mvnprodvector)
                            trueproducts(j,:) = new_prodprofile(sum(productprofile(gibbsmatches==j,:),1), tp_matchcounts(j), parameters, mcmcparams, temperature);
                        else
                            trueproducts(j,:) = sum(productprofile(gibbsmatches==j,:),1)./tp_matchcounts(j);
                        end;
                    end;

                % Delete the "lonely" LPs
                elseif (sum(isnan(truepeptides(j,:))) == 0 && num_match == 0 && (j > parameters.numstaticlp && ~isnan(parameters.numstaticlp)))
                    delete_indices = [delete_indices; j];
                end;
            end;
            
            truepeptides(delete_indices,:) = nan;
            truepep_z(delete_indices,:) = nan;
            if (parameters.productvector)
                trueproducts(delete_indices,:) = repmat(parameters.blankprofile,numel(delete_indices),1);
            end;
            matchessums(:,delete_indices) = 0;
            peptidechances(delete_indices) = 0;
        end;
%         toc
%         disp('Updating Latent Peptide Covariance...')
        %Sample a New Peptide Covariance
        mcmcparams.sigma_lpepcov = new_peptide_var(truepep_z, truepeptides, parameters, temperature);
        mcmcparams.isigma_lpepcov = inv(mcmcparams.sigma_lpepcov);

%         disp('Updating Sigma...');
        %Error Covariance
        mcmcparams.sigma_matchcov = new_distcovar(truepep_z, data, unknowngibbs, parameters, mcmcparams, temperature);

        if (~isfield(parameters,'alpha_lpepconc'))
            %Sample a New Concentration Parameter - Metropolis Hastings Step 
%             disp('Updating DP Concentration Parameter...');
            mcmcparams.alpha_lpepconc = new_concentration_slice( mcmcparams, truepeptides, parameters );
        else
            mcmcparams.alpha_lpepconc = parameters.alpha_lpepconc;
        end;

        if (parameters.productvector)
            %Sample new HE Model Parameters
            if (parameters.mvnprodvector)
%                 disp('Updating Product Ion Profile Variance...')
                mcmcparams.psi_lprodcov = new_product_profilevar(gibbsmatches, productprofile, trueproducts, parameters, temperature);
            elseif (parameters.prodrankcorr)
%                 disp('Updating Product Ion Profile Correlation Mean...')
                mcmcparams.mu_prodcorrmean = new_product_corrmean(parameters, gibbsmatches, productprofile, trueproducts, temperature);
            elseif (parameters.prodmahaldist)
%                 disp('Updating Product Ion Profile Mahalanobis Distance Mean...')
                mcmcparams.mu_mdistmean = new_product_mdistmean(gibbsmatches, productprofile, trueproducts, parameters, temperature);
            elseif(parameters.betadotprod)
            else
%                 disp('Updating Product Ion Profile Dot Product Variance...')
                mcmcparams.sigma_dotprodvar = new_product_dotvar( gibbsmatches, productprofile, trueproducts, mcmcparams, parameters, temperature);
%                 disp('Updating Product Ion Profile Dot Product Mean...')
                mcmcparams.mu_dotprodmean = new_product_dotmean( gibbsmatches, productprofile, trueproducts, mcmcparams, parameters, temperature);
            end;
        end;

%         disp('Updating Shift and Scale...')
        for j = 1:parameters.numds
            meas = data(~isnan(unknowngibbs(:,j)),:,j);
            true = truepeptides(gibbsmatches(~isnan(unknowngibbs(:,j)),j),:); 

            %Shift
            mcmcparams.shifts(:,j) = new_shift(true, meas, parameters, mcmcparams, j, temperature);
            %Scale
            for d = 1:parameters.numdim
                mcmcparams.scales(d,j) = new_scale(true, meas, parameters, mcmcparams, j, d, temperature);
            end;

            %Store Full Covariance so it doesn't need to be computed at each
            %peptide update
            mcmcparams.covariance(:,:,j) = mcmcparams.sigma_lpepcov + diag(mcmcparams.scales(:,j))\mcmcparams.sigma_matchcov/diag(mcmcparams.scales(:,j));
            if (~(all(all(mcmcparams.covariance(:,:,j)==mcmcparams.covariance(:,:,j).'))))
                mcmcparams.covariance(:,:,j) = floor(mcmcparams.covariance(:,:,j).*1e10)./1e10;
            end;
            mcmcparams.scaledcovariance(:,:,j) = diag(mcmcparams.scales(:,j))*mcmcparams.sigma_lpepcov*diag(mcmcparams.scales(:,j)) + mcmcparams.sigma_matchcov;
            if (~(all(all(mcmcparams.scaledcovariance(:,:,j)==mcmcparams.scaledcovariance(:,:,j).'))))
                mcmcparams.scaledcovariance(:,:,j) = floor(mcmcparams.scaledcovariance(:,:,j).*1e10)./1e10;
            end;

            if (i > iterations(1))
                %Add this to the iteration storage
                shiftconvergence(j,:,i-iterations(1)) = mcmcparams.shifts(:,j);
                scaleconvergence(j,:,i-iterations(1)) = mcmcparams.scales(:,j);
            end;

        end;
        if (i > iterations(1))
            distcovarconvergence(:,:,i-iterations(1)) = mcmcparams.sigma_matchcov;
            alphaconvergence(i-iterations(1)) = mcmcparams.alpha_lpepconc;
            lpepcovarconvergence(:,:,i-iterations(1)) = mcmcparams.sigma_lpepcov;
            if (parameters.productvector)
                if (parameters.mvnprodvector)
                    profilevarconvergence(i-iterations(1),:) = mcmcparams.psi_lprodcov;
                elseif (parameters.prodrankcorr)
                    corrmeanconvergence(i-iterations(1)) = mcmcparams.mu_prodcorrmean;
                elseif (parameters.prodmahaldist)
                    mdistmeanconvergence(i-iterations(1)) = mcmcparams.mu_mdistmean;
                elseif (~parameters.betadotprod)
                    dotvarconvergence(i-iterations(1)) = mcmcparams.sigma_dotprodvar;
                    dotmeanconvergence(i-iterations(1)) = mcmcparams.mu_dotprodmean;
                end;
            end;               
        end;
        if (mod(i,100)==0)
            i
        end;
        if ( i==iterations(1) )
            peptidechances(:) = 0;
            matchessums(:) = 0;
        end;
        
        if (i==iterations(1)+iterations(2) && iterations(3)>0)
            peptidechances(:) = 0;
            matchessums(:) = 0;
            mcmcparams.alpha_lpepconc = mean(alphaconvergence);
        end;

%         mcmcparams
%         mcmcparams.shifts
%         mcmcparams.scales
%         mcmcparams.sigma_matchcov
%         mcmcparams.sigma_lpepcov
%         prevmatches = gibbsmatches;
%         numel(unique(gibbsmatches(:)))
%         sum(tp_matchcounts==parameters.numds)
    else
        prevmatches = gibbsmatches;
        for j = 1:length(truepeptides)
            tp_matchcounts(j) = sum(gibbsmatches(:)==j);
        end;
        sum(tp_matchcounts==parameters.numds)
    end;
end;

disp('Optimal Parameters...');
match_covariance = mcmcparams.sigma_matchcov
latentpep_covariance = mcmcparams.sigma_lpepcov
mcmcparams.alpha_lpepconc = mean(alphaconvergence);
mcmcparams.alpha_lpepconc

convergence.alpha = alphaconvergence;
convergence.sigma = lpepcovarconvergence;
convergence.Sigma = distcovarconvergence;
convergence.eta = shiftconvergence;
convergence.beta = scaleconvergence;

if (parameters.productvector)
    if (parameters.mvnprodvector)
        convergence.psi = profilevarconvergence;
    elseif (parameters.prodrankcorr)
        convergence.prodmu = corrmeanconvergence;
    elseif (parameters.prodmahaldist)
        convergence.prodmu = mdistmeanconvergence;
    else
        convergence.prodsigma = dotvarconvergence;
        convergence.prodmu = dotmeanconvergence;
    end;
end; 

pep_i_s = zeros(nnz(matchessums),1);
pep_j_s = zeros(nnz(matchessums),1);
pep_x_s = zeros(nnz(matchessums),1);
pep_counter = 0;

for j = 1:parameters.lpepslots
    if (sum(isnan(truepeptides(j,:))) == 0)
        %Average the number of matches to each measured peptide
        non_zero = find(matchessums(:,j));
        nmeas = numel(non_zero);
        if (nmeas>0)
            pep_i_s(pep_counter+1:pep_counter+nmeas) = non_zero;
            pep_j_s(pep_counter+1:pep_counter+nmeas) = j;
            pep_x_s(pep_counter+1:pep_counter+nmeas) = matchessums(non_zero,j)./max(peptidechances(j),iterations(3));
            pep_counter = pep_counter + nmeas;
        end;
    end;
end;
inonzeros = pep_x_s ~= 0;
pep_i_s = pep_i_s(inonzeros);
pep_j_s = pep_j_s(inonzeros);
pep_x_s = pep_x_s(inonzeros);
matchaverages = sparse(pep_i_s,pep_j_s,pep_x_s,parameters.maxpepperds*parameters.numds, parameters.lpepslots);

%Close the matlabpool
if (parameters.poolsize>1)
    mpsize = matlabpool('size');
    if (mpsize > 0)
        matlabpool close;
    end;
end;
							 
end
