# Supplementary material for: A flexible statistical model for alignment of label-free proteomics data – incorporating ion mobility and product ion information
Source: BMC Bioinformatics. 2013 Dec 16;14:364. doi: 10.1186/1471-2105-14-364 (PMC3878627; doi:10.1186/1471-2105-14-364)
Supplement: Additional file 5 — Alignment Model Matlab Code. Additional file 5 contains the Matlab code for our alignment method. See Additional file 1 for more details. [file 1471-2105-14-364-S5.zip › ProteomicsAlignmentModel/alignMain.m]

function [ alignment ] = alignMain(datasets, parameters, mcmcparams, iterations, lp_database, outputdir)
%alignMain - Aligns and Combines multiple Proteomics Datasets

%%%%%%%%%%%%%%%%%%%%%%%%%%%%%%%%%%%%%%%%%%%%%%%%%%%%%%%%%%%%%%%%%%%%%%%%%%%
%                                                                         %
% Output Details                                                          %
% --------------                                                          %
% DAT is a data structure of the combined datasets, containing the        %
% following fields:                                                       %
%                                                                         %
% * sids - The Sample IDs from all combined datasets (concatenated in     %
%           dataset input order).                                         %
% * pids - Newly assigned Peptide IDs - these will range from 1 to the    %
%           number of latent peptides generated by the alignment, and     %
%           correspond to the values in the "matches" data structure.     %
% * xpr - Peptide Intensities for all aligned peptides across all samples %
%           (in the same order as "sids").                                %
% * key - The Sample Information Key from the combined datasets. Columns  %
%           with identical headers will be combined.                      %
% * keyHead - The header for the "key".                                   %
% * pep - The "consensus" peptide sequence for each latent peptide. If    %
%           there are any conflicting peptide sequences in the aligned    %
%           peptide, the latent peptide sequence will be set to           %
%           "DB-PEPTIDE".                                                 %
% * data - The Latent Peptide mean values (mass-to-charge ratio,          %
%           retention time, ion mobility).                                %
% * e - The "consensus" charge state for each latent peptide. If there    %
%           are conflicting charge states in the aligned peptides, the    %
%           charge state will be set to 0.                                %
% * pCode - The "consensus" protein code for each latent peptide. If      %
%           there are any conflicting protein codes in the aligned        %
%           peptide, the latent protein code will be set to "DB-PCODE".   %
% * productmz - The Latent Product Ion mean mass-to-charge ratios.        %
% * productanno - The "consensus" y/b ion annotation for each latent      %
%           product ion. If there are conflicting product ion annotations %
%           in the aligned product ions, the annotation will be set to    %
%           '-'.                                                          %
%                                                                         %
% MATCHES is a matrix of latent peptide matches to measured               %
% peptides. Each column corresponds to a dataset, and each row a measured %
% peptide. Each entry in the matrix is the "pid" - or peptide index - of  %
% the matched latent peptide. A NaN indicates no match.                   %
%                                                                         %
% PRODMATCHES is a matrix of latent product ion matches to measured       %
% product ions. The first dimension corresponds to measured product ions, %
% the second to measured peptides, and the third to datasets. Each entry  %
% in the matrix is the latent product ion (from the matched latent        %
% peptide) matched to the measured product ion.                           %
%                                                                         %
% MATCHED_PIDS is a cell array of peptide ids - indicating matched        %
% measurements across the datasets. Each row corresponds to a latent      %
% peptide, and each column a dataset. Each entry is the index of the      %
% measurement from a dataset matched to a particular latent peptide.      %
%                                                                         %
% PARAMETERS is a data structure of all parameters used in the data       %
% alignment, containing the following fields:                             %
%                                                                         %
% * maxmatches - The maximum number of potential matches examined by the  %
%           model fitting (User)                                          %
% * minknown - Minimum Known Matches for model initialization (User)      %
% * mhjump - MH Jump Covariance (User)                                    %
% * fm_g - Hyperpaprameter for Factor Models (User)                       %
% * q0_alphashape - Hyperparameters for DP Concentration Prior (Shape)    %
% * p0_alpharate - Hyperparameters for DP Concentration Prior (Scale)    %
% * qp_alphapshape - Hyperparameters for Product Ion DP Concentration     %
%           Prior (Shape)                                                 %
% * pp_alphapscale - Hyperparameters for Product Ion DP Concentration     %
%           Prior (Scale)                                                 %
% * proposelocalshifts - The number of local shifts to propose (User)     %
% * rettimdim - Retention Time Dimension                                  %
% * mzdim - M/Z Dimension                                                 %
% * localshiftaccept - Local Shift Improvement/Acceptance Limit           %
% * maxproductperpep - Maximum Number of Product Ions Observed for One    %
%           Peptide (these datasets)                                      %
% * maxsamples - Maximum Number of Samples in these datasets              %
% * maxpepperds - Maximum Number of Peptides observed in one of these     %
%           datasets                                                      %
% * totalpep - Total Number of Observed Peptides                          %
% * numds - Number of Datasets being aligned                              %
% * numdim - Number of Dimensions in the Datasets being aligned           %
% * numstaticlp - Number of Static Latent Peptides (LPs that shouldn't be %
%           deleted) - Set to # from database if applicable               %
% * lprodslots - Number of latent Product ion slots                       %
% * v0_matchcovprior - Hyperparameter for Residual Covariance Prior       %
%           (Degrees of Freedom)                                          %
% * S0_matchcovprior - Hyperparameters for Residual Covariance Prior      %
%           (Covariance Matrix)                                           %
% * ad_shiftprior - Hyperparameters for Shift Prior (Mean)                %
% * cd_scaleprior - Hyperparameters for Scale Prior (Mean)                %
% * bd_shiftprior - Hyperparameters for Shift Prior (Covariance Matrix)   %
% * dd_scaleprior - Hyperparameters for Scale Prior (Covariance Matrix)   %
% * lambda_lpepprior - Hyperparameters for DP Base Prior (Mean)           %
% * r_lpepprior - Hyperparameters for DP Base Prior (Covariance Matrix)   %
% * h0_lpepcovprior - Hyperparameters for DP Base Prior (Degrees of       %
%           Freedom)                                                      %
% * g0_lpepcovprior - Hyperparameters for DP Base Prior (Covariance       %
%           Matrix)                                                       %
% * gamma_lprodprior - Hyperparameters for Product Ion DP Base Prior      %
%           (Mean)                                                        %
% * phi_lprodprior - Hyperparameters for Product Ion DP Base Prior        %
%           (Covariance)                                                  %
% * omega_lprodcovprior - Hyperparameters for Product Ion Match (Variance)%
% * f0_lprodcovprior - Hyperparameters for Product Ion Match (Degrees of  %
%           Freedom)                                                      %
%                                                                         %
% MCMCPARAMS is a data structure of optimal parameters obtained in the    %
% MCMC, containing the following fields:                                  %
%                                                                         %
% * shifts - Dataset Shift (Eta)                                          %
% * scales - Dataset Scale (Beta)                                         %
% * sigma_matchcov - Residual Covariance (Capital Sigma)                  %
% * sigma_lpepcov - Latent Peptide Covariance (Lowercase Sigma)           %
% * alpha_lpepconc - Latent Peptide DP Concentration Parameter (Alpha)    %
% * psi_lprodcov - Latent Prodct Ion Covariance (Psi)                     %
% * alphap_lprodconc - Latent Product Ion DP Concentration Parameter      %
%           (Alpha_p)                                                     %
%                                                                         %
%%%%%%%%%%%%%%%%%%%%%%%%%%%%%%%%%%%%%%%%%%%%%%%%%%%%%%%%%%%%%%%%%%%%%%%%%%%


parameters.numds = length(datasets);           %Number of Datasets
keys = cell(parameters.numds,1);               %Annotation keys for the peptides in each dataset
parameters.numdim = inf;                       %The number of dimensions in the dataset with the least dimensions
parameters.totalpep = 0;                       %The total number of peptides measured in all datasets
parameters.maxpepperds = 0;                    %The number of peptides in the largest dataset
parameters.maxsamples = 0;
parameters.totalsamples = 0;
parameters.totalproduct = 0;

%%%% Learn Some Parameters

disp('Making Initial Matches from Identifications...');

numpep = zeros(parameters.numds,1);
for i=1:parameters.numds
    %Check the Integrity of the Data Structure
    if (~isfield(datasets(i),'xpr') || ~isfield(datasets(i),'data') ...
            || ~isfield(datasets(i),'e') || ~isfield(datasets(i),'pep') ...
            || ~isfield(datasets(i),'pCode') || ~isfield(datasets(i),'anno') ...
            || ~isfield(datasets(i),'sids')  || ~isfield(datasets(i),'pids') ... 
            || ~isfield(datasets(i),'key')  || ~isfield(datasets(i),'keyHead') ... 
            || ~isfield(datasets(i),'annoHead'))
        error('There seems to be a problem with one of your datasets. Please utilize the prepareDatasets function to ensure correct formatting. For instructions, consult the README.'); 
    end;
            
    [r c] = size(datasets(i).data);
    parameters.numdim = min(parameters.numdim, c);
    parameters.totalpep = parameters.totalpep + r;
    numpep(i) = r;
    parameters.maxpepperds = max(parameters.maxpepperds,r);
    parameters.maxsamples = max(parameters.maxsamples, size(datasets(i).xpr,2));
    parameters.totalsamples = parameters.totalsamples + size(datasets(i).xpr,2);
    if (isfield(datasets(i),'productmz'))
        parameters.maxproductperpep = max(parameters.maxproductperpep,max(size(datasets(i).productmz,2)));
        parameters.totalproduct = parameters.totalproduct + sum(~isnan(datasets(i).productmz(:)));
    end;

end;
parameters.lpepslots = parameters.totalpep*2;
parameters.lprodslots = parameters.maxproductperpep*parameters.numds;

if (isfield(parameters,'alpha_lpepconc') && strcmp(parameters.alpha_lpepconc,'numobs'))
    parameters.alpha_lpepconc = parameters.totalpep;
end;

%%%% Make a Key for each Peptide from its Peptide Sequence and Make the sparse matrices for the product ion data
peps = cell(parameters.maxpepperds,parameters.numds);
pids = cell(parameters.maxpepperds,parameters.numds);
intensities = zeros(parameters.maxpepperds,parameters.maxsamples,parameters.numds)*nan;
productanno = cell(parameters.maxpepperds,parameters.maxproductperpep,parameters.numds);
data = zeros(parameters.maxpepperds,parameters.numdim,parameters.numds).*nan;
charge = zeros(parameters.maxpepperds,parameters.numds).*nan;
matchinit = zeros(parameters.maxpepperds,parameters.numds).*nan;

nprod = parameters.maxpepperds*parameters.maxproductperpep*parameters.numds;
mz_i_s = zeros(nprod,1);
mz_j_s = zeros(nprod,1);
mz_s = zeros(nprod,1);
mz_counter = 0;

int_i_s = zeros(nprod,1);
int_j_s = zeros(nprod,1);
int_s = zeros(nprod,1);
int_counter = 0;

for i=1:parameters.numds
    if (isfield(datasets(i),'matchinit'))
        matchinit(1:numpep(i),i) = datasets(i).matchinit;
    end;
    [r c] = size(datasets(i).data);
    c2 = size(datasets(i).productmz,2);
    c3 = size(datasets(i).xpr,2);
    peps(1:r,i) = datasets(i).pep;
    if (isa(datasets(i).pids,'double'))
        pids(1:r,i) = cellstr(num2str(datasets(i).pids));
    else
        pids(1:r,i) = datasets(i).pids;
    end;
    peps(strcmp(peps(:,i),cellstr('-')),i) = cellstr(strcat('ds', num2str(i)));
    if (isfield(datasets(i),'productanno') && ~isempty(datasets(i).productanno))
        productanno(1:r,1:c2,i) = datasets(i).productanno;
        empty = cellfun(@isempty,productanno(:,:,i));
        for j=1:parameters.maxpepperds
            productanno(j,empty(j,:),i) = cellstr(strcat('ds', num2str(i)));
        end;
        temp = productanno(:,:,i);
        ind = strcmp(temp(:),cellstr('-'))==1;
        temp(ind) = cellstr(strcat('ds', num2str(i)));
        productanno(:,:,i) = temp;
    end;
    intensities(1:r,1:c3,i) = datasets(i).xpr;
    data(1:r,1:c,i) = datasets(i).data;
    charge(1:r,i) = datasets(i).e;
    keys{i} = cellstr(strcat(strtrim(char(peps(~isnan(data(:,1,i)),i))),num2str(charge(~isnan(data(:,1,i)),i),'%-1d')));
        
    
    if (isfield(datasets(i),'productmz') || isfield(datasets(i),'productints'))
        for j=1:size(datasets(i).data,1)
            if (isfield(datasets(i),'productmz') && ~isempty(datasets(i).productmz) && ~isnan(datasets(i).data(j,1)))
                exists = find(~isnan(datasets(i).productmz(j,:)));
                mz_i_s(mz_counter+1:mz_counter+numel(exists)) = sub2ind([parameters.numds parameters.maxpepperds],i,j);
                mz_j_s(mz_counter+1:mz_counter+numel(exists)) = exists;
                mz_s(mz_counter+1:mz_counter+numel(exists)) = datasets(i).productmz(j,exists);
                mz_counter = mz_counter + numel(exists);
            end;
            if (isfield(datasets(i),'productints') && ~isempty(datasets(i).productints) && ~isnan(datasets(i).data(j,1)))
				exists = find(~isnan(datasets(i).productints(j,:)));
				int_i_s(int_counter+1:int_counter+numel(exists)) = sub2ind([parameters.numds parameters.maxpepperds],i,j);
				int_j_s(int_counter+1:int_counter+numel(exists)) = exists;
				int_s(int_counter+1:int_counter+numel(exists)) = datasets(i).productints(j,exists);
				int_counter = int_counter + numel(exists);
            end;
        end;
    end;
end;
    
first_zero = find(mz_i_s==0,1);
if (~isempty(first_zero))
    mz_i_s = mz_i_s(1:first_zero-1);
    mz_j_s = mz_j_s(1:first_zero-1);
    mz_s = mz_s(1:first_zero-1);
end;

first_zero = find(int_i_s==0,1);
if (~isempty(first_zero))
    int_i_s = int_i_s(1:first_zero-1);
    int_j_s = int_j_s(1:first_zero-1);
    int_s = int_s(1:first_zero-1);
end;

productmz = sparse(mz_i_s,mz_j_s,mz_s,parameters.numds*parameters.maxpepperds,parameters.maxproductperpep);
productints = sparse(int_i_s,int_j_s,int_s,parameters.numds*parameters.maxpepperds,parameters.maxproductperpep);
if (parameters.he == 0 && parameters.productvector == 0)
    productmz = [];
    productanno = [];
end;

%%%% Initialize Matches - either with a database, identifications, or m/z seed matches                                
                                                                                                                     
%%% Find Matching Peptides In a Database                                                                             
if (~isempty(lp_database))                                                                                                 
    temp = load(lp_database);                                                                                              
    db = temp.db;
    clear temp;
    db_truepeps = db.data;
    parameters.numstaticlp = size(db_truepeps,1);
    db_products = db.productmz;
    db_prodanno = db.productanno;
    parameters.lprodslots = size(db_products,2);
    db_key = strcat(strtrim(char(db.pep)),num2str(db.e,'%-1d'));
    clear db;
    if (~isfield(datasets(1),'matchinit'))
        [ matchinit prodmatchinit] = makeDBMatches( data, keys, productanno, productmz, parameters, db_truepeps, db_key, db_prodanno, db_products );           %
    else
        [ matchinit prodmatchinit] = makeDBMatches( data, keys, productanno, productmz, parameters, db_truepeps, db_key, db_prodanno, db_products, matchinit );           %
    end;
%%% Otherwise, Try to Match with Identifications                                                                     
else
    if (~isfield(datasets(1),'matchinit'))
        [ matchinit prodmatchinit] = makeAnnotationMatches( data, keys, productanno, productmz, parameters );
    else
        [ matchinit prodmatchinit] = makeAnnotationMatches( data, keys, productanno, productmz, parameters, matchinit );
    end;
    parameters.numstaticlp = max(matchinit(:));
end;                                                                                                                 
%%% Finally, Check the number of known matches. If it isn't enough for robustfit, give an error.  

fullmatches = zeros(size(matchinit,1),1);
for i=1:size(matchinit,1)
    if (~isnan(matchinit(i,1)))
        fullmatches(i) = sum(matchinit(:)==matchinit(i,1))==parameters.numds;
    end;
end;
parameters.numstaticlp = max(matchinit(:));

if (isnan(parameters.numstaticlp))
    parameters.numstaticlp = 0;
end;

sum(fullmatches)
if (sum(fullmatches) < parameters.minknown)
    warning('WARNING: Not enough known matches to initialize model.');                            
end;
clear keys;
clear peps;
                                                                                                                     
%%%%%%%%%%%%%%%%%%%%%%%%%%%%%%%%%%%%%%%%%%%%%%%%%%%%%%%%%%%%%%%%%%%%%%%%%%%%%%%%%%%%%%%%%%%%%%%%%%%%%%%%%%%%%%%%%%%%%%%%%%%%%%%%%%%%%

disp('Initializing Model Parameters and Latent Peptides...');

%Determine if this alignment was split and hyperparameters already set
was_split = 0;
if (isfield(mcmcparams,'shifts') && isfield(mcmcparams,'scales') ...
        && isfield(mcmcparams,'sigma_matchcov') ...
        && isfield(mcmcparams,'sigma_lpepcov'))
    was_split = 1;
end;

%Set Peptide Dirichlet Process Parameters
if (~isfield(parameters,'alpha_lpepconc'))
    mcmcparams.alpha_lpepconc = gamrnd(parameters.q0_alphashape, 1/parameters.p0_alpharate); %Concentration Parameter
else
    mcmcparams.alpha_lpepconc = parameters.alpha_lpepconc;
end;

%Initialize Latent Peptides and Product Ions
[truepeptides trueproducts tp_matchcounts] = initLatentPepsProds(parameters, matchinit, prodmatchinit, data, productmz, lp_database);

%Initialize Shift and Scale
if (~was_split)
    [parameters mcmcparams] = initShiftScale(parameters, mcmcparams, matchinit, data, truepeptides);
end;

%Get the shifted and scales measurements to set latent peptide hyperparameters
tempdata = zeros(parameters.totalpep,parameters.numdim).*nan;
start = 0;
for i = 1:parameters.numds
    numi = sum(~isnan(data(:,1,i)));
    tempdata(start+1:start+numi,:) = (data(1:numi,:,i) - repmat(mcmcparams.shifts(:,i)', numi, 1))/(diag(mcmcparams.scales(:,i)));
    start = start + numi;
end;

%Initialize Latent Peptide Hyperparameters
parameters.minmz = nanmin(tempdata(:,parameters.mzdim));
parameters.maxmz = nanmax(tempdata(:,parameters.mzdim));
parameters.lambda_lpepprior = nanmean(tempdata);
parameters.r_lpepprior = (tempdata(1:start,:)-repmat(parameters.lambda_lpepprior,start,1))'*(tempdata(1:start,:)-repmat(parameters.lambda_lpepprior,start,1));
parameters.ir_lpepprior = inv(parameters.r_lpepprior);

if (~was_split)
    [parameters mcmcparams] = initLatentPepHyperParam(parameters, mcmcparams, data, truepeptides, matchinit);
else
    [mcmcparams] = initLatentPepHyperParam_wasSplit(parameters, mcmcparams, data, truepeptides, matchinit);
end;

%Initialize High Energy/Product Ion Parameters and Hyperparameters
if (parameters.productvector && ~was_split)
    [parameters mcmcparams productprofile trueproducts] = initProductParamsHyperParam(parameters, mcmcparams, matchinit, prodmatchinit, productmz, productints, trueproducts);
elseif (parameters.productvector)
    [productprofile trueproducts] = initProductParamsHyperParam_wasSplit(parameters, matchinit, productmz, productints);
else
    productprofile = [];
    trueproducts = [];
end;

if (parameters.productvector)
    productmz = [];
end;

%%%%%%%%%%%%%%%%%%%%%%%%%%%%%%%%%%%%%%%%%%%%%%%%%%%%%%%%%%%%%%%%%%%%%%%%%%%%%%%%%%%%%%%%%%%%%%%%%%%%%%%%%%%%%%%%%%%%%%%%%%%%%%%%%%%%%

%%%% Run the Gibb's Sampler to Determine Optimal Model Parameters

disp('Running MCMC to Determine Optimal Model Parameters...');

%%% Pass current true dataset and all measured datasets to the Gibbs Sampler and Obtain Optimal Parameters
[mcmcparams truepeptides trueproducts matchaverages convergence] = Align_MCMC(mcmcparams, truepeptides, trueproducts, tp_matchcounts, matchinit, productprofile, data, iterations, parameters);
save( [outputdir 'convergence.mat'], 'convergence');

disp('Aligning with Optimal Parameters...');
[ matches matchprobs ] = greedyMatches(matchinit, parameters, matchaverages);
% [ matches matchprobs ] = greedyMatchesDistProbs(data, productprofile, mcmcparams, truepeptides, trueproducts, matchaverages, matchinit, parameters);

[nummatches case1 case2 case3 case4 case5 possible_case1] = evaluateAccuracy(matches,matchprobs,datasets);
save( [outputdir 'accuracy.mat'], 'nummatches','case1','case2','case3','case4','case5','possible_case1');


%If there is a database add the database as a dataset so we output a "new"
%database - TEST THIS
if (~isempty(lp_database) && parameters.numds==1)                                                                                                 
    temp = load(lp_database);                                                                                              
    db = temp.db;
    clear temp;
    datasets = [db; datasets];
    dbmatch = zeros(size(matches,1),1).*nan;
    dbmatch(1:size(db.pids,1)) = 1:size(db.pids,1);
    matches = [dbmatch matches];
    prodmatches2 = zeros([size(prodmatches,1) size(prodmatches,2) size(prodmatches,3)+1]).*nan;
    for i=1:parameters.numds
        if (i==1)
            for j=1:size(db.pids,1)
                prodmatches2(1:sum(~isnan(db.productmz(j,:))),j,1) = 1:sum(~isnan(db.productmz(j,:)));
            end;
        else
            prodmatches2(:,:,i) = prodmatches(:,:,i-1);
        end;
    end;
    prodmatches = prodmatches2;
    clear prodmatches2;
    parameters.numds = parameters.numds+1;
 
end;

%Store All Sample IDs
dat.sids = cell(parameters.totalsamples,1);
nsamples = zeros(parameters.numds,1);

start = 0;
for i=1:parameters.numds
    nsamples(i) = numel(datasets(i).sids);
    dat.sids(start+1:start+nsamples(i),1) = cellstr(datasets(i).sids);
    if (nsamples(i) > size(datasets(i).xpr,2))
        nsamples(i) = size(datasets(i).xpr,2);
    end;
    start = start + nsamples(i);
end;

%Store All Expression Values
existinglpeps = ~isnan(truepeptides(:,1));
nlpeps = sum(existinglpeps);
matchaverages = matchaverages(:,existinglpeps);
matches = matches(existinglpeps,:);
matchprobs = matchprobs(existinglpeps,:);
dat.data = truepeptides(existinglpeps,:);
truepepmeans = truepeptides(existinglpeps,:);
if (~isempty(trueproducts))
    dat.productmz = trueproducts(existinglpeps,:);
    trueproducts = trueproducts(existinglpeps,:);
else
    dat.productmz = [];
end;
dat.pep = cell(nlpeps,1);
peps = cell(nlpeps,parameters.numds);
dat.pep(:) = cellstr('-');
dat.pCode = cell(nlpeps,1);
pcodes = cell(nlpeps,parameters.numds);
dat.pCode(:) = cellstr('-');
dat.e = zeros(nlpeps,1);
charges = zeros(nlpeps,parameters.numds);
dat.productanno = cell(size(dat.productmz));
dat.productanno(:) = cellstr('-');
prodanno = cell(size(dat.productmz,1),size(dat.productmz,2),parameters.numds);
dat.xpr = zeros(nlpeps, parameters.totalsamples).*nan;
dat.pids = cell(nlpeps, 1);
matched_pids = cell(nlpeps, parameters.numds);

last = 0;
for j=1:parameters.numds
    datasets(j).pep(strncmp(datasets(j).pep,'ds',2)==1) = cellstr('-');
    datasets(j).pCode(strncmp(datasets(j).pCode,'ds',2)==1) = cellstr('-');
    dat.xpr(~isnan(matches(:,j)),last+1:last+nsamples(j)) = datasets(j).xpr(matches(~isnan(matches(:,j)),j),:);
    peps(~isnan(matches(:,j)),j) = datasets(j).origpep(matches(~isnan(matches(:,j)),j));
    pcodes(~isnan(matches(:,j)),j) = datasets(j).pCode(matches(~isnan(matches(:,j)),j));
    charges(~isnan(matches(:,j)),j) = datasets(j).e(matches(~isnan(matches(:,j)),j));
    
    for i=1:nlpeps
        if (~isnan(matches(i,j)))
            if (isa(datasets(j).pids(1),'double'))
                matched_pids(i,j) =  cellstr(num2str(datasets(j).pids(matches(i,j))));
            else
                matched_pids(i,j) = datasets(j).pids(matches(i,j));
            end;            
        end;
    end;

    last = last + nsamples(j);
end;

empty = cellfun(@isempty,peps);
peps(empty) = cellstr('-');
empty = cellfun(@isempty,pcodes);
pcodes(empty) = cellstr('-');
empty = cellfun(@isempty,prodanno);
prodanno(empty) = cellstr('-');

for i=1:nlpeps
    
    upeps = unique(peps(i,:));
    if (numel(upeps)==1)
        dat.pep(i) = upeps;
    elseif (numel(upeps)==2 && ~isempty(find(strcmp(upeps,cellstr('-'))==1, 1)))
        dat.pep(i) = upeps(strcmp(upeps,cellstr('-'))==0);
    else
        dat.pep(i) = cellstr('CONFLICT');
    end;
    upcode = unique(pcodes(i,:));
    if (numel(upcode)==1)
        dat.pCode(i) = upcode;
    elseif (numel(upcode)==2 && ~isempty(find(strcmp(upcode,cellstr('-'))==1, 1)))
        dat.pCode(i) = upcode(strcmp(upcode,cellstr('-'))==0);
    else
        dat.pCode(i) = cellstr('-CONFLICT-');
    end;
    ucharges = unique(charges(i,charges(i,:)~=0));
    if (numel(ucharges)==1)
        dat.e(i) = ucharges;
    end;
    for k=1:size(dat.productmz,2)
        uprod = unique(prodanno(i,k,:));
        if (numel(uprod)==1)
            dat.productanno(i,k) = uprod;
        elseif (numel(uprod)==2 && ~isempty(find(strcmp(uprod,cellstr('-'))==1, 1)))
            dat.productanno(i,k) = uprod(strcmp(uprod,cellstr('-'))==0);
        else
            dat.productanno(i,k) = cellstr('-CONFLICT-');
        end;
    end;

end;

dat.key = datasets(1).key;
dat.keyHead = datasets(1).keyHead;
last = nsamples(1);

if (~isempty(dat.key))
    %Combine the Key Information
    for i=2:parameters.numds
        %Add the shared columns
        [u v w]=intersect(dat.keyHead,datasets(i).keyHead);
        dat.key(last+1:last+nsamples(i),v) = datasets(i).key(:,w);
        %Add the new columns
        [u v] = setdiff(datasets(i).keyHead,dat.keyHead);
        ncols = size(dat.key,2);
        dat.key(last+1:last+nsamples(i),ncols+1:ncols+numel(u)) = datasets(i).key(:,v);
        dat.keyHead(ncols+1:ncols+numel(u)) = datasets(i).keyHead(v);
    end;
end;

alignment.db = dat;
alignment.matches = matches;
alignment.truepepmeans = truepepmeans;
alignment.trueproducts = trueproducts;
alignment.mcmcparams = mcmcparams;
alignment.datasets = datasets;
alignment.parameters = parameters;
alignment.matched_pids = matched_pids;
alignment.matchprobs = matchprobs;
alignment.peps = peps;
alignment.pcodes = pcodes;
alignment.data = data;
alignment.matchinit = matchinit;
alignment.matchaverages = matchaverages;

end
