# Supplementary material for: A flexible statistical model for alignment of label-free proteomics data – incorporating ion mobility and product ion information
Source: BMC Bioinformatics. 2013 Dec 16;14:364. doi: 10.1186/1471-2105-14-364 (PMC3878627; doi:10.1186/1471-2105-14-364)
Supplement: Additional file 5 — Alignment Model Matlab Code. Additional file 5 contains the Matlab code for our alignment method. See Additional file 1 for more details. [file 1471-2105-14-364-S5.zip › ProteomicsAlignmentModel/combineGreedyMatches.m]

function [ alignment ] = combineGreedyMatches(split_datasets, n_split, mcmcparams, truepeptides, trueproducts, match, parameters, matchaverages, matches, matchprobs)
%This function makes matches between the latent peptides and the current
%datasets
dat.data = [];
dat.productmz = [];

mppds = 0;
for s=1:n_split
    mppds = mppds+parameters{s}.maxpepperds;
end;

final_matches = [];
final_matchprobs = [];

dat.sids = cell(parameters{1}.totalsamples,1);
nsamples = zeros(parameters{1}.numds,1);

previous_npep = zeros(parameters{1}.numds,1);

full_truepep_persplit = zeros(n_split,1);
previous_npep_persplit = zeros(n_split,parameters{1}.numds);

for s=1:n_split
    matchinit = zeros(parameters{s}.lpepslots, parameters{s}.numds).*nan;
    
    for i=1:max(match{s}(:))
        for j=1:parameters{s}.numds
            fm = find(match{s}(:,j)==i);
            if (numel(fm)==1)
                matchinit(i,j) = fm;
            end;
        end;
    end;

    newsamplermatches = matches{s};
    
    if (s==1)
        start = 0;
        for i=1:parameters{s}.numds
            nsamples(i) = size(split_datasets(s,i).sids,1);
            dat.sids(start+1:start+nsamples(i),1) = cellstr(split_datasets(s,i).sids);
            if (nsamples(i) > size(split_datasets(s,i).xpr,2))
                nsamples(i) = size(split_datasets(s,i).xpr,2);
            end;
            start = start + nsamples(i);
            datasets(i).sids = split_datasets(s,i).sids;
            datasets(i).pids = reshape(split_datasets(s,i).pids,1,numel(split_datasets(s,i).pids));
            datasets(i).key = split_datasets(s,i).key;
            datasets(i).keyHead = split_datasets(s,i).keyHead;
            datasets(i).annoHead = split_datasets(s,i).annoHead;
            datasets(i).xpr = split_datasets(s,i).xpr;
            datasets(i).pep = split_datasets(s,i).pep;
            datasets(i).origpep = split_datasets(s,i).origpep;
            datasets(i).anno = split_datasets(s,i).anno;
            datasets(i).e = split_datasets(s,i).e;
            datasets(i).pCode = split_datasets(s,i).pCode;
            datasets(i).data = split_datasets(s,i).data;
            if (isfield(split_datasets(s,i),'productmz') && ~isempty(split_datasets(s,i).productmz))
                datasets(i).productmz = split_datasets(s,i).productmz;
            end;
            if (isfield(split_datasets(s,i),'productints') && ~isempty(split_datasets(s,i).productints))
                datasets(i).productints = split_datasets(s,i).productints;
            end;
            if (isfield(split_datasets(s,i),'productanno') && ~isempty(split_datasets(s,i).productanno))
                datasets(i).productanno = split_datasets(s,i).productanno;
            end;
            nthispep = numel(split_datasets(s,i).pep);
            previous_npep_persplit(s,i) = previous_npep(i);
            previous_npep(i) = nthispep;
        end;
        
        dat.key = split_datasets(s,1).key;
        dat.keyHead = split_datasets(s,1).keyHead;
        last = nsamples(1);
        
        if (~isempty(dat.key))
            %Combine the Key Information
			for i=2:parameters{s}.numds
                %Add the shared columns
                [u v w]=intersect(dat.keyHead,split_datasets(s,i).keyHead);
                dat.key(last+1:last+nsamples(i),v) = split_datasets(s,i).key(:,w);
                %Add the new columns
                [u v] = setdiff(split_datasets(s,i).keyHead,dat.keyHead);
                ncols = size(dat.key,2);
                dat.key(last+1:last+nsamples(i),ncols+1:ncols+numel(u)) = split_datasets(s,i).key(:,v);
                dat.keyHead(ncols+1:ncols+numel(u)) = split_datasets(s,i).keyHead(v);
            end;
        end;
    else
        ending = 0;
        previous_end = 0;
        for i=1:parameters{s}.numds
            newsamplermatches(:,i) = newsamplermatches(:,i) + previous_npep(i);
            previous_npep_persplit(s,i) = previous_npep(i);
            previous_end = max(previous_end,numel(datasets(i).pep));
            datasets(i).xpr = [datasets(i).xpr; split_datasets(s,i).xpr];
            datasets(i).pep = [datasets(i).pep; split_datasets(s,i).pep];
            datasets(i).pids = [datasets(i).pids reshape(split_datasets(s,i).pids,1,numel(split_datasets(s,i).pids))];
            datasets(i).origpep = [datasets(i).origpep; split_datasets(s,i).origpep];
            datasets(i).anno = [datasets(i).anno; split_datasets(s,i).anno];
            datasets(i).e = [datasets(i).e; split_datasets(s,i).e];
            datasets(i).pCode = [datasets(i).pCode; split_datasets(s,i).pCode];
            datasets(i).data = [datasets(i).data; split_datasets(s,i).data];
            if (isfield(split_datasets(s,i),'productmz') && ~isempty(split_datasets(s,i).productmz))
                datasets(i).productmz = [datasets(i).productmz; split_datasets(s,i).productmz];
            end;
            if (isfield(split_datasets(s,i),'productints') && ~isempty(split_datasets(s,i).productints))
                datasets(i).productints = [datasets(i).productints; split_datasets(s,i).productints];
            end;
            if (isfield(split_datasets(s,i),'productanno') && ~isempty(split_datasets(s,i).productanno))
                datasets(i).productanno = [datasets(i).productanno; split_datasets(s,i).productanno];
            end;
            nthispep = numel(split_datasets(s,i).pep);
            ending = max(ending,nthispep);
            previous_npep(i) = previous_npep(i) + nthispep;
        end;
    end;

    %Store All Expression Values
    existinglpeps = ~isnan(truepeptides{s}(:,1));
    nlpeps = sum(existinglpeps);
    matchaverages{s} = matchaverages{s}(:,existinglpeps);
    full_truepep_persplit(s) = nlpeps;
    newsamplermatches = newsamplermatches(existinglpeps,:);
    final_matches = [final_matches; newsamplermatches];
    final_matchprobs = [final_matchprobs; matchprobs{s}(existinglpeps,:)];
    dat.data = [dat.data; truepeptides{s}(existinglpeps,:)];
    if (~isempty(trueproducts{s}))
	dat.productmz = [dat.productmz; trueproducts{s}(existinglpeps,:)];
	else
dat.productmz = [];
end;
    last = 0;
    for j=1:parameters{s}.numds
        split_datasets(s,j).pep(strncmp(split_datasets(s,j).pep,'ds',2)==1) = cellstr('-');
        split_datasets(s,j).origpep(strncmp(split_datasets(s,j).origpep,'ds',2)==1) = cellstr('-');
        split_datasets(s,j).pCode(strncmp(split_datasets(s,j).pCode,'ds',2)==1) = cellstr('-');
        last = last + nsamples(j);
    end;

end;

final_max_meas = 0;
for i=1:parameters{1}.numds
    final_max_meas = max(final_max_meas,size(datasets(i).data,1));
end;

ma_is = [];
ma_js = [];
ma_xs = [];

previous_lp = 0;

for s=1:n_split
    s
    [x, y, zs] = find(matchaverages{s});
    zs = nonzeros(matchaverages{s});
    [pepi pepds] = ind2sub([parameters{s}.maxpepperds parameters{s}.numds],x);
    newy = y + previous_lp;
	previous_lp = previous_lp + full_truepep_persplit(s);
    for i=1:parameters{s}.numds
        thisds = pepds == i;
        newpepi = pepi(thisds) + previous_npep_persplit(s,i);
        ma_is = [ma_is; sub2ind([final_max_meas parameters{s}.numds],newpepi, pepds(thisds))];
        ma_js = [ma_js; newy(thisds)];
        ma_xs = [ma_xs; zs(thisds)];
    end;
    
end;

finalmatchaverages = sparse(ma_is,ma_js,ma_xs,final_max_meas*parameters{1}.numds, previous_lp);

alignment.truepepmeans = dat.data;
alignment.trueproducts = dat.productmz;
alignment.mcmcparams = mcmcparams;
alignment.datasets = datasets;
alignment.parameters = parameters;
alignment.matchinit = match;
alignment.matchaverages = finalmatchaverages;
alignment.maxpepperds = final_max_meas;

%Make a new type of matches with match averages from the sampler
nlpeps = size(finalmatchaverages,2);
numds = parameters{1}.numds;

sampler_matches = final_matches;
sampler_match_probs = final_matchprobs;

sampler_dat.pep = cell(nlpeps,1);
peps = cell(nlpeps,numds);
sampler_dat.pep(:) = cellstr('-');
sampler_dat.pCode = cell(nlpeps,1);
pcodes = cell(nlpeps,numds);
sampler_dat.pCode(:) = cellstr('-');
sampler_dat.e = zeros(nlpeps,1);
charges = zeros(nlpeps,numds);
sampler_dat.xpr = zeros(nlpeps, parameters{1}.totalsamples).*nan;
sampler_dat.pids = cell(nlpeps, 1);
matched_pids = cell(nlpeps, numds);

last = 0;
for j=1:numds
    datasets(j).origpep(strncmp(datasets(j).origpep,'ds',2)==1) = cellstr('-');
    datasets(j).pCode(strncmp(datasets(j).pCode,'ds',2)==1) = cellstr('-');
    sampler_dat.xpr(~isnan(sampler_matches(:,j)),last+1:last+nsamples(j)) = datasets(j).xpr(sampler_matches(~isnan(sampler_matches(:,j)),j),:);
    peps(~isnan(sampler_matches(:,j)),j) = datasets(j).origpep(sampler_matches(~isnan(sampler_matches(:,j)),j));
    pcodes(~isnan(sampler_matches(:,j)),j) = datasets(j).pCode(sampler_matches(~isnan(sampler_matches(:,j)),j));
    charges(~isnan(sampler_matches(:,j)),j) = datasets(j).e(sampler_matches(~isnan(sampler_matches(:,j)),j));
    
    for i=1:nlpeps
        if (~isnan(sampler_matches(i,j)))
            if (isa(datasets(j).pids(1),'double'))
                matched_pids(i,j) =  cellstr(num2str(datasets(j).pids(sampler_matches(i,j))));
            else
                matched_pids(i,j) = datasets(j).pids(sampler_matches(i,j));
            end;
        end;
    end;

    last = last + nsamples(j);
end;

empty = cellfun(@isempty,peps);
peps(empty) = cellstr('-');
empty = cellfun(@isempty,pcodes);
pcodes(empty) = cellstr('-');

for i=1:nlpeps
    
    upeps = unique(peps(i,:));
    if (numel(upeps)==1)
        sampler_dat.pep(i) = upeps;
    elseif (numel(upeps)==2 && ~isempty(find(strcmp(upeps,cellstr('-'))==1, 1)))
        sampler_dat.pep(i) = upeps(strcmp(upeps,cellstr('-'))==0);
    else
        sampler_dat.pep(i) = cellstr('-CONFLICT-');
    end;
    upcode = unique(pcodes(i,:));
    if (numel(upcode)==1)
        sampler_dat.pCode(i) = upcode;
    elseif (numel(upcode)==2 && ~isempty(find(strcmp(upcode,cellstr('-'))==1, 1)))
        sampler_dat.pCode(i) = upcode(strcmp(upcode,cellstr('-'))==0);
    else
        sampler_dat.pCode(i) = cellstr('-CONFLICT-');
    end;
    ucharges = unique(charges(i,charges(i,:)~=0));
    if (numel(ucharges)==1)
        sampler_dat.e(i) = ucharges;
    end;

end;

sampler_dat.key =dat.key;
sampler_dat.keyHead = dat.keyHead;
last = nsamples(1);

%Fix Protein Isoform "Conflicts"
isoform_conflicts = strcmp(sampler_dat.pCode,cellstr('-CONFLICT-')) & ~strcmp(sampler_dat.pep,cellstr('-CONFLICT-'));
sampler_dat.pCode(isoform_conflicts) = pcodes(isoform_conflicts,1);

alignment.db = sampler_dat;
alignment.matches = sampler_matches;
alignment.matched_pids = matched_pids;
alignment.peps = peps;
alignment.pcodes = pcodes;
alignment.matchprobs = sampler_match_probs;

[nummatches case1 case2 case3 case4 case5 possible_case1] = evaluateAccuracy(final_matches,final_matchprobs,alignment.datasets);

alignment.nummatches = nummatches;
alignment.case1 = case1;
alignment.case2 = case2;
alignment.case3 = case3;
alignment.case4 = case4;
alignment.case5 = case5;
alignment.possible_case1 = possible_case1;


end
