# Supplementary material for: A flexible statistical model for alignment of label-free proteomics data – incorporating ion mobility and product ion information
Source: BMC Bioinformatics. 2013 Dec 16;14:364. doi: 10.1186/1471-2105-14-364 (PMC3878627; doi:10.1186/1471-2105-14-364)
Supplement: Additional file 5 — Alignment Model Matlab Code. Additional file 5 contains the Matlab code for our alignment method. See Additional file 1 for more details. [file 1471-2105-14-364-S5.zip › ProteomicsAlignmentModel/evaluateAccuracy.m]

function [nummatches case1 case2 case3 case4 case5 possible_case1] = evaluateAccuracy(matches,matchprobs,datasets)

score_cutoffs = [3 4 5 6 7 8 9 10];
matchprob_cutoffs = [0 0.1 0.2 0.3 0.4 0.5 0.6 0.7 0.8 0.9 1.0];
numds = numel(datasets);
nummatches = zeros(numds,numel(matchprob_cutoffs));
case1 = zeros(numds,numds,numel(score_cutoffs),numel(matchprob_cutoffs));
case2 = zeros(numds,numds,numel(score_cutoffs),numel(matchprob_cutoffs));
case3 = zeros(numds,numds,numel(score_cutoffs),numel(matchprob_cutoffs));
case4 = zeros(numds,numds,numel(score_cutoffs),numel(matchprob_cutoffs));
case5 = zeros(numds,numds,numel(score_cutoffs),numel(matchprob_cutoffs));
possible_case1 = zeros(numds,numds,numel(score_cutoffs));

for i=1:numds
    for j=1:numds
        if (i>=j) 
            continue; 
        end;
        temp_matches = [matches(:,i) matches(:,j)];
        temp_match_probs = [matchprobs(:,i) matchprobs(:,j)];
        datasets(i).pep(strcmp(datasets(i).pep,'-') | strncmp(datasets(i).pep,'ds',2)) = cellstr(['ds' num2str(i)]);
        datasets(j).pep(strcmp(datasets(j).pep,'-') | strncmp(datasets(j).pep,'ds',2)) = cellstr(['ds' num2str(j)]);
        fullmatches = sum(~isnan(temp_matches),2)==2;
        score_col1 = find(strcmp(datasets(i).annoHead,cellstr('peptide.score')));
        score_col2 = find(strcmp(datasets(j).annoHead,cellstr('peptide.score')));
        if (max(c2n(datasets(i).anno(~cellfun(@isempty,datasets(i).anno(:,score_col1)),score_col1)))>20)
            score_col1 = score_col1 + 1;
        end;
        if (max(c2n(datasets(j).anno(~cellfun(@isempty,datasets(j).anno(:,score_col2)),score_col2)))>20)
            score_col2 = score_col2 + 1;
        end;

        if (~isempty(score_col1) && ~isempty(score_col2))
            for k=1:numel(score_cutoffs)
                opep1 = datasets(i).origpep;
                opep2 = datasets(j).origpep;
                scores1 = find(~cellfun(@isempty,datasets(i).anno(:,score_col1)));
                opep1(scores1(c2n(datasets(i).anno(scores1,score_col1))<score_cutoffs(k))) = cellstr(['ds' num2str(i)]);
                scores2 = find(~cellfun(@isempty,datasets(j).anno(:,score_col2)));
                opep2(scores2(c2n(datasets(j).anno(scores2,score_col2))<score_cutoffs(k))) = cellstr(['ds' num2str(j)]);
                possible_case1(i,j,k) = numel(intersect(opep1,opep2));
                possible_case1(j,i,k) = numel(intersect(opep1,opep2));

                matched_up = strcmp(opep1(temp_matches(fullmatches,1)),opep2(temp_matches(fullmatches,2)));
                matched_up_probs = temp_match_probs(fullmatches,1).*temp_match_probs(fullmatches,2);
                full = temp_matches(fullmatches,:);
                
                for l=1:numel(matchprob_cutoffs)
                    nummatches(i,j,l) = sum(matched_up_probs>=matchprob_cutoffs(l));
                    nummatches(j,i,l) = sum(matched_up_probs>=matchprob_cutoffs(l));
                    case1(i,j,k,l) = sum(matched_up(matched_up_probs>=matchprob_cutoffs(l)));
                    case1(j,i,k,l) = sum(matched_up(matched_up_probs>=matchprob_cutoffs(l)));
                    subset = matched_up==0 & matched_up_probs>=matchprob_cutoffs(l);
                    full2 = full(subset,:);
                    pids1 = opep1(full(subset,1));
                    pids2 = opep2(full(subset,2));
                    un_id1 = strncmp(pids1,cellstr('ds'),2);
                    un_id2 = strncmp(pids2,cellstr('ds'),2);
                    pids1(un_id1) = cellstr('-');
                    pids2(un_id2) = cellstr('-');
                    peps = [pids1 pids2];
                    case2(i,j,k,l) = 0;
                    case2(j,i,k,l) = 0;
                    case3(i,j,k,l) = sum(un_id1&un_id2);
                    case3(j,i,k,l) = sum(un_id1&un_id2);
                    case4(i,j,k,l) = 0;
                    case4(j,i,k,l) = 0;
                    case5(i,j,k,l) = 0;
                    case5(j,i,k,l) = 0;
                
                    c4or5 = find((un_id1&~un_id2) | (~un_id1&un_id2));
                    for m=1:numel(c4or5)
                        if (~un_id1(m))
                            idpep = datasets(i).origpep(full2(m,1));
                            idz = datasets(i).e(full2(m,1));
                            looking = strcmp(idpep,opep2);
                            if (sum(looking)==0)
                                case4(i,j,k,l) = case4(i,j,k,l) + 1;
                                case4(j,i,k,l) = case4(j,i,k,l) + 1;
                            elseif (any(datasets(j).e(looking)==idz))
                                case5(i,j,k,l) = case5(i,j,k,l) + 1;
                                case5(j,i,k,l) = case5(j,i,k,l) + 1;
                            else
                                case4(i,j,k,l) = case4(i,j,k,l) + 1;
                                case4(j,i,k,l) = case4(j,i,k,l) + 1;
                            end;
                        else
                            idpep = datasets(j).origpep(full2(m,2));
                            idz = datasets(j).e(full2(m,2));
                            looking = strcmp(idpep,opep1);
                            if (sum(looking)==0)
                                case4(i,j,k,l) = case4(i,j,k,l) + 1;
                                case4(j,i,k,l) = case4(j,i,k,l) + 1;
                            elseif (any(datasets(i).e(looking)==idz))
                                case5(i,j,k,l) = case5(i,j,k,l) + 1;
                                case5(j,i,k,l) = case5(j,i,k,l) + 1;
                            else
                                case4(i,j,k,l) = case4(i,j,k,l) + 1;
                                case4(j,i,k,l) = case4(j,i,k,l) + 1;
                            end;
                        end;
                    end;
                

                    for m=1:size(peps,1)
                        upep = unique(peps(m,:));
                        if (numel(upep)==2 && isempty(find(strcmp(upep,cellstr('-')), 1)))
                            case2(i,j,k,l) = case2(i,j,k,l) + 1;
                            case2(j,i,k,l) = case2(j,i,k,l) + 1;
                        end;
                    end;
                end;
            end;
        else
            opep1 = datasets(i).origpep;
            opep2 = datasets(j).origpep;
            possible_case1(i,j,1) = numel(intersect(opep1,opep2));
            possible_case1(j,i,1) = numel(intersect(opep1,opep2));

            matched_up = strcmp(opep1(temp_matches(fullmatches,1)),opep2(temp_matches(fullmatches,2)));
            matched_up_probs = temp_match_probs(fullmatches,1).*temp_match_probs(fullmatches,2);
            full = temp_matches(fullmatches,:);
                
            for l=1:numel(matchprob_cutoffs)
                nummatches(i,j,l) = sum(matched_up_probs>=matchprob_cutoffs(l));
                nummatches(j,i,l) = sum(matched_up_probs>=matchprob_cutoffs(l));
                case1(i,j,1,l) = sum(matched_up(matched_up_probs>=matchprob_cutoffs(l)));
                case1(j,i,1,l) = sum(matched_up(matched_up_probs>=matchprob_cutoffs(l)));
                subset = matched_up==0 & matched_up_probs>=matchprob_cutoffs(l);
                full2 = full(subset,:);
                pids1 = opep1(full(subset,1));
                pids2 = opep2(full(subset,2));
                un_id1 = strncmp(pids1,cellstr('ds'),2);
                un_id2 = strncmp(pids2,cellstr('ds'),2);
                pids1(un_id1) = cellstr('-');
                pids2(un_id2) = cellstr('-');
                peps = [pids1 pids2];
                case2(i,j,1,l) = 0;
                case2(j,i,1,l) = 0;
                case3(i,j,1,l) = sum(un_id1&un_id2);
                case3(j,i,1,l) = sum(un_id1&un_id2);
                case4(i,j,1,l) = 0;
                case4(j,i,1,l) = 0;
                case5(i,j,1,l) = 0;
                case5(j,i,1,l) = 0;

                c4or5 = find((un_id1&~un_id2) | (~un_id1&un_id2));
                for m=1:numel(c4or5)
                    if (~un_id1(m))
                        idpep = datasets(i).origpep(full2(m,1));
                        idz = datasets(i).e(full2(m,1));
                        looking = strcmp(idpep,opep2);
                        if (sum(looking)==0)
                            case4(i,j,1,l) = case4(i,j,1,l) + 1;
                            case4(j,i,1,l) = case4(j,i,1,l) + 1;
                        elseif (any(datasets(j).e(looking)==idz))
                            case5(i,j,1,l) = case5(i,j,1,l) + 1;
                            case5(j,i,1,l) = case5(j,i,1,l) + 1;
                        else
                            case4(i,j,1,l) = case4(i,j,1,l) + 1;
                            case4(j,i,1,l) = case4(j,i,1,l) + 1;
                        end;
                    else
                        idpep = datasets(j).origpep(full2(m,2));
                        idz = datasets(j).e(full2(m,2));
                        looking = strcmp(idpep,opep1);
                        if (sum(looking)==0)
                            case4(i,j,1,l) = case4(i,j,1,l) + 1;
                            case4(j,i,1,l) = case4(j,i,1,l) + 1;
                        elseif (any(datasets(i).e(looking)==idz))
                            case5(i,j,1,l) = case5(i,j,1,l) + 1;
                            case5(j,i,1,l) = case5(j,i,1,l) + 1;
                        else
                            case4(i,j,1,l) = case4(i,j,1,l) + 1;
                            case4(j,i,1,l) = case4(j,i,1,l) + 1;
                        end;
                    end;
                end;
            
                for m=1:size(peps,1)
                    upep = unique(peps(m,:));
                    if (numel(upep)==2 && isempty(find(strcmp(upep,cellstr('-')), 1)))
                        case2(i,j,1,l) = case2(i,j,1,l) + 1;
                        case2(j,i,1,l) = case2(j,i,1,l) + 1;
                    end;
                end;
            end;
        end;
    end;
end;

end
