# Supplementary material for: A flexible statistical model for alignment of label-free proteomics data – incorporating ion mobility and product ion information
Source: BMC Bioinformatics. 2013 Dec 16;14:364. doi: 10.1186/1471-2105-14-364 (PMC3878627; doi:10.1186/1471-2105-14-364)
Supplement: Additional file 5 — Alignment Model Matlab Code. Additional file 5 contains the Matlab code for our alignment method. See Additional file 1 for more details. [file 1471-2105-14-364-S5.zip › ProteomicsAlignmentModel/greedyMatches.m~]

function [matches finalmatchprobs] = greedyMatches(match, parameters, matchaverages)
%This function makes matches between the latent peptides and the current
%datasets

matchinit = zeros(parameters.lpepslots, parameters.numds).*nan;
finalmatchprobs = zeros(size(matchinit));
nlpeps = size(matchaverages,2);

for i=1:max(match(:))
    for j=1:parameters.numds
        fm = find(match(:,j)==i);
        if (numel(fm)==1)
            matchinit(i,j) = fm;
            finalmatchprobs(i,j) = inf;
        end;
    end;
end;

matches = matchinit;

%Greedy by LP on Sampler Proportions

for i = 1:parameters.numds
    thisds_matchaverages = matchaverages(sub2ind([parameters.maxpepperds parameters.numds],1:parameters.maxpepperds,i.*ones(1,parameters.maxpepperds)),:);
    %Find the measurement with the maximum match probability in this dataset
    probs = max(thisds_matchaverages(:)
    [probs measind tpind] = maxn(thisds_matchaverages);
    pick = randsample(1:length(measind),1);
    measind = measind(pick);
    tpind = tpind(pick);
    while (probs>0)
        matches(tpind,i) = measind;
        %Set the Match Probability
        finalmatchprobs(tpind,i) = probs;
        %Remove that Measurement and LP from the running
        [is js ss] = find(thisds_matchaverages);
        new_indices = is~=measind;
        is = is(new_indices);
        js = js(new_indices);
        ss = ss(new_indices);
        new_indices = js~=tpind;
        is = is(new_indices);
        js = js(new_indices);
        ss = ss(new_indices);
        thisds_matchaverages = sparse(is,js,ss,parameters.maxpepperds,nlpeps);
        if (nnz(thisds_matchaverages)>0)
            [probs measind tpind] = maxn(thisds_matchaverages);
            pick = randsample(1:length(measind),1);
            measind = measind(pick);
            tpind = tpind(pick);
        else
            probs = 0;
        end;
    end;
end;

end
