# Supplementary material for: A flexible statistical model for alignment of label-free proteomics data – incorporating ion mobility and product ion information
Source: BMC Bioinformatics. 2013 Dec 16;14:364. doi: 10.1186/1471-2105-14-364 (PMC3878627; doi:10.1186/1471-2105-14-364)
Supplement: Additional file 5 — Alignment Model Matlab Code. Additional file 5 contains the Matlab code for our alignment method. See Additional file 1 for more details. [file 1471-2105-14-364-S5.zip › ProteomicsAlignmentModel/greedyMatchesDistProbs.m]

function [matches finalmatchprobs] = greedyMatchesDistProbs(data, productprofile, mcmcparams, truepeptides, trueproducts, matchaverages, match, parameters)
%This function makes matches between the latent peptides and the current
%datasets

matchinit = zeros(parameters.lpepslots, parameters.numds).*nan;
finalmatchprobs = zeros(size(matchinit));
finalmatchlikelihoods = zeros(size(matchinit));
nlpeps = size(matchaverages,2);
matchlikelihoods = matchaverages;

for i=1:max(match(:))
    for j=1:parameters.numds
        %Reset the Values in Dataset with the shift and scale      
        like_covariance = diag(mcmcparams.scales(:,j))*mcmcparams.sigma_lpepcov*diag(mcmcparams.scales(:,j)) + mcmcparams.sigma_matchcov;
        if (parameters.mvnprodvector)
            prod_like_cov = diag(mcmcparams.psi_lprodcov);
        end;
        
        fm = find(match(:,j)==i);
        if (numel(fm)==1)
            matchinit(i,j) = fm;
            finalmatchprobs(i,j) = inf;
            if (parameters.productvector)
                full_meas_profile = productprofile(sub2ind([parameters.numds parameters.maxpepperds],j,fm),:);
            else
                full_meas_profile = [];
            end;
            
            finalmatchlikelihoods(i,j) = (det(like_covariance)^(-1/2)).*exp((-1/2).*diag(((data(fm,:,j)-mcmcparams.shifts(:,j)')-truepeptides(i,:)*diag(mcmcparams.scales(:,j)))/(like_covariance)*((data(fm,:,j)-mcmcparams.shifts(:,j)')-truepeptides(i,:)*diag(mcmcparams.scales(:,j)))'));
            if (parameters.productvector)
                if (parameters.mvnprodvector)
                    diffs = productprofile(sub2ind([parameters.numds parameters.maxpepperds],j,fm),:)-trueproducts(i,:);
                    finalmatchlikelihoods(i,j) = finalmatchlikelihoods(i,j)*det(prod_like_cov)^(-1/2).*exp((-1/2)*diffs/prod_like_cov*diffs');
                elseif (parameters.prodmahaldist)
                    mdists = (mcmcparams.mu_mdistmean)*exp(((trueproducts(i,:)-full_meas_profile)*(trueproducts(i,:)-full_meas_profile)')*mcmcparams.mu_mdistmean);
                    finalmatchlikelihoods(i,j) = finalmatchlikelihoods(i,j).*mdists;
                elseif (parameters.logprodvector)
                    finalmatchlikelihoods(i,j) = finalmatchlikelihoods(i,j)*lognpdf(dot(productprofile(sub2ind([parameters.numds parameters.maxpepperds],j,fm),:),trueproducts(i,:)),mcmcparams.mu_dotprodmean,sqrt(mcmcparams.sigma_dotprodvar));
                elseif (parameters.logitprodvector)
                    dots = dot(productprofile(sub2ind([parameters.numds parameters.maxpepperds],j,fm),:),trueproducts(i,:));
                    dots(dots==0) = realmin;
                    dots(dots>=1) = 0.9999999999;
                    logits = logit(dots);
                    finalmatchlikelihoods(i,j) = finalmatchlikelihoods(i,j)*(mcmcparams.sigma_dotprodvar)^(-1/2)*exp((logits-mcmcparams.mu_dotprodmean)^2/(2*mcmcparams.sigma_dotprodvar));
                elseif (parameters.prodrankcorr)
                    corrs = normpdf(productProfileCorr(trueproducts(i,:),full_meas_profile,parameters.prodrankcorr),mcmcparams.mu_prodcorrmean,sqrt(parameters.sigma_prodcorrvar));
                    corrs(isnan(corrs)) = missing_correlation;
                    finalmatchlikelihoods(i,j) = finalmatchlikelihoods(i,j)*corrs;
                elseif (parameters.betadotprod)
                    dots = dot(productprofile(sub2ind([parameters.numds parameters.maxpepperds],j,fm),:),trueproducts(i,:));
                    finalmatchlikelihoods(i,j) = finalmatchlikelihoods(i,j)*((dots^(parameters.a0_dotprodshape-1)*(1-dots)^(parameters.b0_dotprodshape-1))/beta(parameters.a0_dotprodshape, parameters.b0_dotprodshape));
                end;
            end;
            matchlikelihoods(sub2ind([parameters.maxpepperds parameters.numds],fm,j),i) = finalmatchlikelihoods(i,j);
        end;
    end;
end;

%Determine match likelihoods
for j=1:parameters.numds
    %Reset the Values in Dataset with the shift and scale      
    like_covariance = diag(mcmcparams.scales(:,j))*mcmcparams.sigma_lpepcov*diag(mcmcparams.scales(:,j)) + mcmcparams.sigma_matchcov;
    if (parameters.mvnprodvector)
        prod_like_cov = diag(mcmcparams.psi_lprodcov);
    end;
    
    thisds_matchaverages = matchaverages(sub2ind([parameters.maxpepperds parameters.numds],1:parameters.maxpepperds,j.*ones(1,parameters.maxpepperds)),:);
    [measind tpind probs] = find(thisds_matchaverages);
    
    for k=1:numel(probs)
        fm = measind(k);
        i = tpind(k);
        
        if (parameters.productvector)
            full_meas_profile = productprofile(sub2ind([parameters.numds parameters.maxpepperds],j,fm),:);
        else
            full_meas_profile = [];
        end;
        
        like = (det(like_covariance)^(-1/2)).*exp((-1/2).*diag(((data(fm,:,j)-mcmcparams.shifts(:,j)')-truepeptides(i,:)*diag(mcmcparams.scales(:,j)))/(like_covariance)*((data(fm,:,j)-mcmcparams.shifts(:,j)')-truepeptides(i,:)*diag(mcmcparams.scales(:,j)))'));
        if (parameters.productvector)
            if (parameters.mvnprodvector)
                diffs = productprofile(sub2ind([parameters.numds parameters.maxpepperds],j,fm),:)-trueproducts(i,:);
                like = like*det(prod_like_cov)^(-1/2).*exp((-1/2)*diffs/prod_like_cov*diffs');
            elseif (parameters.prodmahaldist)
                mdists = (mcmcparams.mu_mdistmean)*exp(((trueproducts(i,:)-full_meas_profile)*(trueproducts(i,:)-full_meas_profile)')*mcmcparams.mu_mdistmean);
                like = like.*mdists;
            elseif (parameters.logprodvector)
                like = like*lognpdf(dot(productprofile(sub2ind([parameters.numds parameters.maxpepperds],j,fm),:),trueproducts(i,:)),mcmcparams.mu_dotprodmean,sqrt(mcmcparams.sigma_dotprodvar));
            elseif (parameters.logitprodvector)
                dots = dot(productprofile(sub2ind([parameters.numds parameters.maxpepperds],j,fm),:),trueproducts(i,:));
                dots(dots==0) = realmin;
                dots(dots>=1) = 0.9999999999;
                logits = logit(dots);
                like = like*(mcmcparams.sigma_dotprodvar)^(-1/2)*exp((logits-mcmcparams.mu_dotprodmean)^2/(2*mcmcparams.sigma_dotprodvar));
            elseif (parameters.prodrankcorr)
                corrs = normpdf(productProfileCorr(trueproducts(i,:),full_meas_profile,parameters.prodrankcorr),mcmcparams.mu_prodcorrmean,sqrt(parameters.sigma_prodcorrvar));
                corrs(isnan(corrs)) = missing_correlation;
                like = like*corrs;
            elseif (parameters.betadotprod)
                dots = dot(productprofile(sub2ind([parameters.numds parameters.maxpepperds],j,fm),:),trueproducts(i,:));
                like = like*((dots^(parameters.a0_dotprodshape-1)*(1-dots)^(parameters.b0_dotprodshape-1))/beta(parameters.a0_dotprodshape, parameters.b0_dotprodshape));
            end;
        end;
        matchlikelihoods(sub2ind([parameters.maxpepperds parameters.numds],fm,j),i) = like;
    end;
end;

matches = matchinit;

%Greedy by LP on Match Distance Likelihoods

for i = 1:parameters.numds
    thisds_matchlikes = matchlikelihoods(sub2ind([parameters.maxpepperds parameters.numds],1:parameters.maxpepperds,i.*ones(1,parameters.maxpepperds)),:);
    %Find the measurement with the maximum match probability in this dataset
    [likes measind tpind] = maxn(thisds_matchlikes);
    pick = randsample(1:length(measind),1);
    measind = measind(pick);
    tpind = tpind(pick);
    while (likes>0)
        matches(tpind,i) = measind;
        %Set the Match Probability
        finalmatchlikelihoods(tpind,i) = likes;
        %Remove that Measurement and LP from the running
        [is js ss] = find(thisds_matchlikes);
        new_indices = is~=measind;
        is = is(new_indices);
        js = js(new_indices);
        ss = ss(new_indices);
        new_indices = js~=tpind;
        is = is(new_indices);
        js = js(new_indices);
        ss = ss(new_indices);
        thisds_matchlikes = sparse(is,js,ss,parameters.maxpepperds,nlpeps);
        if (nnz(thisds_matchlikes)>0)
            [likes measind tpind] = maxn(thisds_matchlikes);
            pick = randsample(1:length(measind),1);
            measind = measind(pick);
            tpind = tpind(pick);
        else
            likes = 0;
        end;
    end;
end;

end
