# Supplementary material for: A flexible statistical model for alignment of label-free proteomics data – incorporating ion mobility and product ion information
Source: BMC Bioinformatics. 2013 Dec 16;14:364. doi: 10.1186/1471-2105-14-364 (PMC3878627; doi:10.1186/1471-2105-14-364)
Supplement: Additional file 5 — Alignment Model Matlab Code. Additional file 5 contains the Matlab code for our alignment method. See Additional file 1 for more details. [file 1471-2105-14-364-S5.zip › ProteomicsAlignmentModel/initLatentPepHyperParam_wasSplit.m]

function [mcmcparams] = initLatentPepHyperParam_wasSplit(parameters, mcmcparams, data, truepeptides, matchinit)

    differences = zeros(parameters.totalpep,parameters.numdim).*nan;

    start = 1;
    for i = 1:parameters.numds
        tempmeas = (data(:,:,i) - repmat(mcmcparams.shifts(:,i)', parameters.maxpepperds, 1))/(diag(mcmcparams.scales(:,i)));
        matched = ~isnan(matchinit(:,i));
        true = truepeptides(matchinit(matched,i),:);
        differences(start:start+sum(matched)-1, :) = true - tempmeas(matched,:);
        start = start + sum(matched);
    end;

	mcmcparams.sigma_matchcov = parameters.S0_matchcovprior./parameters.v0_matchcovprior;
    mcmcparams.sigma_lpepcov = mcmcparams.sigma_matchcov;
    mcmcparams.isigma_lpepcov = inv(mcmcparams.sigma_lpepcov);
    
    
    for i = 1:parameters.numds
        mcmcparams.covariance(:,:,i) = mcmcparams.sigma_lpepcov + diag(mcmcparams.scales(:,i))\mcmcparams.sigma_matchcov/diag(mcmcparams.scales(:,i));
        mcmcparams.scaledcovariance(:,:,i) = diag(mcmcparams.scales(:,i))*mcmcparams.sigma_lpepcov*diag(mcmcparams.scales(:,i)) + mcmcparams.sigma_matchcov;
    end;

    
end
