# Supplementary material for: A flexible statistical model for alignment of label-free proteomics data – incorporating ion mobility and product ion information
Source: BMC Bioinformatics. 2013 Dec 16;14:364. doi: 10.1186/1471-2105-14-364 (PMC3878627; doi:10.1186/1471-2105-14-364)
Supplement: Additional file 5 — Alignment Model Matlab Code. Additional file 5 contains the Matlab code for our alignment method. See Additional file 1 for more details. [file 1471-2105-14-364-S5.zip › ProteomicsAlignmentModel/initLatentPepsProds.m]

function [truepeptides trueproducts tp_matchcounts] = initLatentPepsProds(parameters, matchinit, prodmatchinit, data, productmz, lp_database)

%Latent Peptides
truepeptides = zeros(parameters.lpepslots, parameters.numdim).*nan; %Latent Peptides 
tp_matchcounts = zeros(parameters.lpepslots,1);

%Latent Product Ions
trueprodsums = zeros(parameters.lpepslots, parameters.lprodslots); %Latent Product Ion Sums
tpi_matchcounts = zeros(parameters.lpepslots, parameters.lprodslots);


%If there is a database, use that to initialize the latent peptides and product ions
if (~isempty(lp_database))
    truepeptides = db_truepeps;
    trueproducts = db_products;
    for i=1:max(matchinit(:))
        for j=1:parameters.numds
            mgm = matchinit(:,j)==i;
            mgm_i = find(mgm);
            if (sum(mgm)==1)
                tp_matchcounts(i) = tp_matchcounts(i) + 1;
                if (~isempty(productmz))
                    matched = ~isnan(prodmatchinit(:,mgm,j));
                    trueprodsums(i,prodmatchinit(matched,mgm,j)) = trueprodsums(i,prodmatchinit(matched,mgm,j)) + productmz(sub2ind([parameters.numds parameters.maxpepperds],j,mgm_i),matched);
                    tpi_matchcounts(i,prodmatchinit(matched,mgm,j)) = tpi_matchcounts(i,prodmatchinit(matched,mgm,j)) + 1;
                end;
            end;
        end;
    end;
%Otherwise, initialize the latent peptides from known matches
else
    if (parameters.newlpep==0)
        error('ERROR: Must create Latent Peptides if there is no database');
    end;
    truepeptides(truepeptides == 0) = nan;
    truepepsums = zeros(parameters.lpepslots, parameters.numdim);

    %%%% Initialize the true peptides and product ions for known matches by averaging the datasets
    for i=1:max(matchinit(:))
        for j=1:parameters.numds
            mgm = matchinit(:,j)==i;
            mgm_i = find(mgm);
            if (sum(mgm)==1)
                truepepsums(i,:) = truepepsums(i,:) + data(mgm,:,j);
                tp_matchcounts(i) = tp_matchcounts(i) + 1;
                if (~isempty(productmz))
                    matched = ~isnan(prodmatchinit(:,mgm,j));
                    trueprodsums(i,prodmatchinit(matched,mgm,j)) = trueprodsums(i,prodmatchinit(matched,mgm,j)) + productmz(sub2ind([parameters.numds parameters.maxpepperds],j,mgm_i),matched);
                    tpi_matchcounts(i,prodmatchinit(matched,mgm,j)) = tpi_matchcounts(i,prodmatchinit(matched,mgm,j)) + 1;
                end;
            end;
        end;
    end;

    truepeptides(:) = truepepsums(:) ./ repmat(tp_matchcounts,parameters.numdim,1);
    trueproducts = trueprodsums./tpi_matchcounts;
end;

end
