# Supplementary material for: A flexible statistical model for alignment of label-free proteomics data – incorporating ion mobility and product ion information
Source: BMC Bioinformatics. 2013 Dec 16;14:364. doi: 10.1186/1471-2105-14-364 (PMC3878627; doi:10.1186/1471-2105-14-364)
Supplement: Additional file 5 — Alignment Model Matlab Code. Additional file 5 contains the Matlab code for our alignment method. See Additional file 1 for more details. [file 1471-2105-14-364-S5.zip › ProteomicsAlignmentModel/initProductParamsHyperParam_Split.m]

function [parameters mcmcparams] = initProductParamsHyperParam_Split(parameters, mcmcparams, matchinit, prodmatchinit, productmz, productints, trueproducts)

prod_differences = zeros(parameters.maxproductperpep*sum(~isnan(matchinit(:))),1).*nan;

prodstart = 1;
for i = 1:parameters.numds
    matched = ~isnan(matchinit(:,i));
    indices = find(matched==1);
    if (~isempty(productmz))
        for j=1:sum(matched)
            matchedprod = ~isnan(prodmatchinit(:,indices(j),i));
            true = trueproducts(matchinit(indices(j),i),prodmatchinit(matchedprod,indices(j),i))';
            prod_differences(prodstart:prodstart+sum(matchedprod)-1) = true-productmz(sub2ind([parameters.numds parameters.maxpepperds],i,indices(j)),matchedprod)';
            prodstart = prodstart+sum(matchedprod);
        end;
    end;
end;

product_variance = nanvar(prod_differences);
if (isnan(product_variance))
    warning('WARNING: No known matches to initialize model. Setting default parameters for product ion bins.');
    product_variance = 0.01;
end;
        
parameters.minprodmz = min(nonzeros(productmz(:)));
parameters.maxprodmz = max(nonzeros(productmz(:)));
parameters.prodmzbinsize = 3*sqrt(product_variance);
parameters.nprodbins = ceil((parameters.maxprodmz-parameters.minprodmz)/parameters.prodmzbinsize);
[ninbins xout] = hist(nonzeros(productmz(:)),parameters.nprodbins);
bin_splits = regexp(regexprep(num2str(ninbins==0),' +',''),'1{3,}');
bin_splits = bin_splits + 1;
bin_locations = zeros(parameters.productvector,1);
newxout = xout([1 bin_splits]);
parameters.prodmzbinsize = (parameters.maxprodmz-parameters.minprodmz)/(parameters.productvector-1);
previous = 0;
for i=1:parameters.productvector
    [val index] = min(abs(newxout(previous+1:end)-i*parameters.prodmzbinsize));
    if (~isempty(index))
        bin_locations(i) = newxout(previous+index);
        previous = previous+index;
    else
        bin_locations(i) = parameters.maxprodmz+1;
    end;
end;
bin_locations(parameters.productvector) = parameters.maxprodmz+1;
n_unique = numel(unique(bin_locations));
if (n_unique < parameters.productvector)
    warning(['Unable to create ' num2str(parameters.productvector) ' product ion profile bins. Created ' num2str(n_unique) ' bins instead.']);
    parameters.productvector = n_unique;
    parameters.prodbin_locations = bin_locations(1:n_unique);
    parameters.nprodbins = parameters.productvector;
else
    parameters.prodbin_locations = bin_locations;
    parameters.nprodbins = parameters.productvector;
end;    
    
parameters.blankprofile = ones(1,parameters.nprodbins).*(1/parameters.nprodbins);
    
if (parameters.prodrankcorr)
    parameters.mu0_prodcorrmeanprior = 0.6;
    mcmcparams.mu_prodcorrmean = 0.6;
    parameters.tau0_prodcorrmeanprior = 0.1;
    parameters.a0_prodcorrprecprior = 10;
    parameters.b0_prodcorrprecprior = 1;
    parameters.sigma_prodcorrvar = 0.1;
    parameters.missing_corr_constant = (parameters.tau0_prodcorrmeanprior/parameters.sigma_prodcorrvar - parameters.tau0_prodcorrmeanprior/(parameters.sigma_prodcorrvar + (parameters.sigma_prodcorrvar^2)/parameters.tau0_prodcorrmeanprior) - (parameters.sigma_prodcorrvar/(parameters.sigma_prodcorrvar+(parameters.sigma_prodcorrvar^2)/parameters.tau0_prodcorrmeanprior)) + 1)^-1/2;
elseif (parameters.prodmahaldist)
    parameters.a0_mdistprior = 4;
    parameters.b0_mdistprior = 1;
    mcmcparams.mu_mdistmean = 0.25;
elseif (parameters.logitprodvector)
    parameters.mu0_dotprodmeanprior = 0;
    mcmcparams.mu_dotprodmean = 0;
    parameters.tau0_dotprodmeanprior = 1;
    parameters.a0_dotprodprecprior = 1;
    parameters.b0_dotprodprecprior = 1;
    mcmcparams.sigma_dotprodvar = 1;
elseif (parameters.logprodvector)
    parameters.m0_dotprodmeanprior = 1;
    mcmcparams.mu_dotprodmean = 1;
    parameters.tau0_dotprodmeanprior = 1;
    parameters.a0_dotprodprecprior = 1;
    parameters.b0_dotprodprecprior = 1;
    mcmcparams.sigma_dotprodvar = 1;
elseif (parameters.mvnprodvector)
    parameters.gamma_lprodprior = parameters.blankprofile;
    parameters.phi_lprodprior = 0.1;
    mcmcparams.psi_lprodcov = ones(1,parameters.nprodbins).*product_variance;
    parameters.f0_lprodcovprior = mcmcparams.psi_lprodcov;
    parameters.omega_lprodcovprior = sum(~isnan(prod_differences(:)))-1;
elseif (parameters.betadotprod)
    parameters.a0_dotprodshape = 3;
    parameters.b0_dotprodshape = 1;
end;

end
