# Supplementary material for: A flexible statistical model for alignment of label-free proteomics data – incorporating ion mobility and product ion information
Source: BMC Bioinformatics. 2013 Dec 16;14:364. doi: 10.1186/1471-2105-14-364 (PMC3878627; doi:10.1186/1471-2105-14-364)
Supplement: Additional file 5 — Alignment Model Matlab Code. Additional file 5 contains the Matlab code for our alignment method. See Additional file 1 for more details. [file 1471-2105-14-364-S5.zip › ProteomicsAlignmentModel/initProductParamsHyperParam_wasSplit.m]

function [productprofile trueproducts] = initProductParamsHyperParam_wasSplit(parameters, matchinit, productmz, productints)

    
[rows cols] = find(productmz);
profile_is = zeros(nnz(productmz),1);
profile_js = zeros(nnz(productmz),1);
profile_xs = zeros(nnz(productmz),1);
start_profile = 0;
urows = unique(rows);
for i=1:numel(urows)
    bin_totals = zeros(parameters.nprodbins,1);
    [r c prods] = find(productmz(urows(i),:));
    for j=1:numel(prods)
        more = parameters.prodbin_locations>prods(j);
        tempj = find(more,1);
        if (numel(tempj)~=1)
            error('Could Not Find a Unique Product Profile Bin');
        else
            if (bin_totals(tempj)== 0)
                bin_totals(tempj) = productints(urows(i),c(j))./sum(productints(urows(i),:));
            else
                bin_totals(tempj) = bin_totals(tempj) + productints(urows(i),c(j))./sum(productints(urows(i),:));
            end;
        end;
    end;
    [r c int] = find(bin_totals);
    for j=1:numel(int)
        profile_is(start_profile+1) = urows(i);
        profile_js(start_profile+1) = r(j);
        profile_xs(start_profile+1) = int(j);
        start_profile = start_profile+1;
    end;
end;
profnonzeros = profile_is~=0;
profile_is = profile_is(profnonzeros);
profile_js = profile_js(profnonzeros);
profile_xs = profile_xs(profnonzeros);
if (~isempty(profile_is))
    productprofile = sparse(profile_is,profile_js,profile_xs,parameters.numds*parameters.maxpepperds,parameters.nprodbins);
end;

parameters.blankprofile = ones(1,parameters.nprodbins).*(1/parameters.nprodbins);
trueproducts = repmat(parameters.blankprofile,parameters.lpepslots,1);%zeros(parameters.lpepslots,parameters.nprodbins);
blanks = sum(productprofile,2)==0;
productprofile(blanks,:) = repmat(parameters.blankprofile,sum(blanks),1);
if (parameters.mvnprodvector)
    for i=1:max(matchinit(:))
        true_profile = zeros(1,parameters.nprodbins);
        n_match = 0;
        for j=1:parameters.numds
            mgm = matchinit(:,j)==i;
            mgm_i = find(mgm);
            if (sum(mgm)==1)
                true_profile = true_profile + productprofile(sub2ind([parameters.numds parameters.maxpepperds],j,mgm_i),:);
                n_match = n_match + 1;
            end;
        end;
        if (n_match ~= 0)
            trueproducts(i,:) = true_profile./n_match;
        end;
    end;
end;

    
end
