# Supplementary material for: A flexible statistical model for alignment of label-free proteomics data – incorporating ion mobility and product ion information
Source: BMC Bioinformatics. 2013 Dec 16;14:364. doi: 10.1186/1471-2105-14-364 (PMC3878627; doi:10.1186/1471-2105-14-364)
Supplement: Additional file 5 — Alignment Model Matlab Code. Additional file 5 contains the Matlab code for our alignment method. See Additional file 1 for more details. [file 1471-2105-14-364-S5.zip › ProteomicsAlignmentModel/initShiftScale.m~]

function [parameters mcmcparams] = initShiftScale(parameters, mcmcparams, matchinit, data, truepeptides)

% Initialize the Shift and Scale Parameters
    for i = 1:parameters.numds
        meas = data(~isnan(matchinit(:,i)),:,i);
        true = truepeptides(matchinit(~isnan(matchinit(:,i)),i),:);
        if (~isempty(meas))
            for d = 1:parameters.numdim

                if (d==parameters.mzdim)
                    [beta stats] = robustfit(true(:,d),meas(:,d));
                    mcmcparams.shifts(d,i) = beta(1);
                    parameters.ad_shiftprior(d,i) = beta(1);       
                    parameters.bd_shiftprior(d,i) = stats.covb(1,1);
                    mcmcparams.scales(d,i) = beta(2);
                    parameters.cd_scaleprior(d,i) = beta(2);
                    parameters.dd_scaleprior(d,i) = stats.covb(2,2);
                    if (abs(mcmcparams.scales(d,i)-1) > 0.1 || abs(mcmcparams.shifts(d,i)) > 1)
                        warning('Poor robust fit initialization of mass-to-charge priors - Setting scale prior mean and variance to 1, and shift prior with known match differences.');
                        mcmcparams.shifts(d,i) = mean(meas(:,d)-true(:,d));
                        parameters.ad_shiftprior(d,i) = mcmcparams.shifts(d,i);       
                        parameters.bd_shiftprior(d,i) = cov(meas(:,d)-true(:,d));
                        mcmcparams.scales(d,i) = 1;
                        parameters.cd_scaleprior(d,i) = 1;
                        parameters.dd_scaleprior(d,i) = 1;
                    end;
                else
                    %Perform Robust Multilinear Regression on the Matched
                    [beta stats] = robustfit(true(:,d),meas(:,d));
                    mcmcparams.shifts(d,i) = beta(1);
                    parameters.ad_shiftprior(d,i) = beta(1);       
                    parameters.bd_shiftprior(d,i) = stats.covb(1,1);
                    mcmcparams.scales(d,i) = beta(2);
                    parameters.cd_scaleprior(d,i) = beta(2);
                    parameters.dd_scaleprior(d,i) = stats.covb(2,2);
                end;
            end;
        else
            warning('WARNING: No known matches to initialize model. Using vague priors for shift a.');
            for d = 1:parameters.numdim
                mcmcparams.shifts(d,i) = 0;
                parameters.ad_shiftprior(d,i) = 0;       
                mcmcparams.scales(d,i) = 1;
                parameters.cd_scaleprior(d,i) = 1;
                
                if (d==parameters.mzdim)
                    parameters.bd_shiftprior(d,i) = 0.25;
                    parameters.dd_scaleprior(d,i) = 0.025;
                else
                    parameters.bd_shiftprior(d,i) = 0.25;
                    parameters.dd_scaleprior(d,i) = 0.1;
                end;
            end;
%             error('A small set of shared identifications is required to initialize the model');
        end;
    end;

end
