# Supplementary material for: A flexible statistical model for alignment of label-free proteomics data – incorporating ion mobility and product ion information
Source: BMC Bioinformatics. 2013 Dec 16;14:364. doi: 10.1186/1471-2105-14-364 (PMC3878627; doi:10.1186/1471-2105-14-364)
Supplement: Additional file 5 — Alignment Model Matlab Code. Additional file 5 contains the Matlab code for our alignment method. See Additional file 1 for more details. [file 1471-2105-14-364-S5.zip › ProteomicsAlignmentModel/makeAnnotationMatches.m]

function [ matchinit prodmatchinit ] = makeAnnotationMatches( data, keys, productanno, productmz, parameters, matchinit )
% This function makes matches between datasets based on their annotation
% information

if (nargin < 7)
    indices = cell(parameters.numds, parameters.numds);  
    matchinit = zeros(parameters.maxpepperds,parameters.numds).*nan;
    prodmatchinit = zeros(parameters.maxproductperpep,parameters.maxpepperds,parameters.numds).*nan;
    truepepstored = zeros(parameters.lpepslots, parameters.numds);  %Set up the potential latent peptide matrix
    truepepindex = 0;
    trueprodstored = zeros(parameters.lprodslots/2,parameters.lpepslots,parameters.numds).*nan; %Latent Product Ion Means
    trueprodindex = zeros(parameters.lpepslots,1);
    peptide_mz_cutoff = 0.1; %Difference in M/Z required to ignore "known" peptide matches (avoids problems caused by misannotations)
    product_mz_cutoff = 0.1; %Difference in M/Z required to ignore "known" product ion matches (avoids problems caused by misannotations)

    for i=1:parameters.numds
        for j=1:parameters.numds
            if (i==j || size(indices{i,j},1) > 0) 
                continue; 
            end;
            [both, indices1 indices2] = intersect(keys{i}, keys{j});
            %Check to make sure this match isn't bogus w.r.t m/z and RT
            mzdiffs = data(indices1,parameters.mzdim,i) - data(indices2,parameters.mzdim,j);
            good_mz_c = find(abs(mzdiffs) < peptide_mz_cutoff);
            m = mean(mzdiffs(good_mz_c));
            sd = std(mzdiffs(good_mz_c));
            good_mz = find(abs(mzdiffs-m) <= 4*sd);
            if (~isempty(parameters.rettimdim))
                rtdiffs = data(indices1(good_mz),parameters.rettimdim,i) - data(indices2(good_mz),parameters.rettimdim,j);
                m = mean(rtdiffs);
                sd = std(rtdiffs);
                good_rt = find(abs(rtdiffs-m) <= 4*sd);
            else
                good_rt = 1:numel(good_mz);
            end;

            for k=1:length(good_rt)
                    if (truepepstored(indices1(good_mz(good_rt(k))),i) == 0 && truepepstored(indices2(good_mz(good_rt(k))),j) == 0)
                        %Only Increment this if we havent seen it before
                        truepepindex = truepepindex + 1;
                        matchinit(indices1(good_mz(good_rt(k))),i) = truepepindex;
                        matchinit(indices2(good_mz(good_rt(k))),j) = truepepindex;
                        truepepstored(indices1(good_mz(good_rt(k))),i) = truepepindex;
                        truepepstored(indices2(good_mz(good_rt(k))),j) = truepepindex;
                        if (~isempty(productmz))
                            [~, ybindices1, ybindices2] = intersect(productanno(indices1(good_mz(good_rt(k))),:,i),productanno(indices2(good_mz(good_rt(k))),:,j));
                            prod_diffs = productmz(sub2ind([parameters.numds parameters.maxpepperds],i,indices1(good_mz(good_rt(k)))),ybindices1)-productmz(sub2ind([parameters.numds parameters.maxpepperds],j,indices2(good_mz(good_rt(k)))), ybindices2);
                            good_prod = find(abs(prod_diffs) <= product_mz_cutoff);
                            for l=1:numel(good_prod)
                                trueprodindex(truepepindex) = trueprodindex(truepepindex) + 1;
                                if (parameters.productvector)
                                    prodmatchinit(ybindices1(good_prod(l)),indices1(good_mz(good_rt(k))),i) = trueprodindex(truepepindex);
                                    prodmatchinit(ybindices2(good_prod(l)),indices2(good_mz(good_rt(k))),j) = trueprodindex(truepepindex);
                                    trueprodstored(ybindices1(good_prod(l)),indices1(good_mz(good_rt(k))),i) = trueprodindex(truepepindex);
                                    trueprodstored(ybindices2(good_prod(l)),indices2(good_mz(good_rt(k))),j) = trueprodindex(truepepindex);
                                end;
                            end;
                        end;
                    elseif (truepepstored(indices1(good_mz(good_rt(k))),i) > 0)
                        matchinit(indices1(good_mz(good_rt(k))), i) = truepepstored(indices1(good_mz(good_rt(k))),i);
                        matchinit(indices2(good_mz(good_rt(k))), j) = truepepstored(indices1(good_mz(good_rt(k))),i);
                        truepepstored(indices2(good_mz(good_rt(k))),j) = truepepstored(indices1(good_mz(good_rt(k))),i);
                        if (~isempty(productmz))
                            [~, ybindices1, ybindices2] = intersect(productanno(indices1(good_mz(good_rt(k))),:,i),productanno(indices2(good_mz(good_rt(k))),:,j));
                            prod_diffs = productmz(sub2ind([parameters.numds parameters.maxpepperds],i,indices1(good_mz(good_rt(k)))),ybindices1)-productmz(sub2ind([parameters.numds parameters.maxpepperds],j,indices2(good_mz(good_rt(k)))), ybindices2);
                            good_prod = find(abs(prod_diffs) <= product_mz_cutoff);
                            for l=1:numel(good_prod)
                                if (trueprodstored(ybindices1(good_prod(l)),indices1(good_mz(good_rt(k))),i) == 0 && trueprodstored(ybindices2(good_prod(l)),indices2(good_mz(good_rt(k))),j) == 0)
                                    trueprodindex(truepepindex) = trueprodindex(truepepindex) + 1;
                                    if (parameters.productvector)
                                        prodmatchinit(ybindices1(good_prod(l)),indices1(good_mz(good_rt(k))),i) = trueprodindex(truepepindex);
                                        prodmatchinit(ybindices2(good_prod(l)),indices2(good_mz(good_rt(k))),j) = trueprodindex(truepepindex);
                                        trueprodstored(ybindices1(good_prod(l)),indices1(good_mz(good_rt(k))),i) = trueprodindex(truepepindex);
                                        trueprodstored(ybindices2(good_prod(l)),indices2(good_mz(good_rt(k))),j) = trueprodindex(truepepindex);
                                    end;
                                elseif (trueprodstored(ybindices1(good_prod(l)),indices1(good_mz(good_rt(k))),i) > 0)
                                    prodmatchinit(ybindices1(good_prod(l)),indices1(good_mz(good_rt(k))),i) = trueprodstored(ybindices1(good_prod(l)),indices1(good_mz(good_rt(k))),i);
                                    prodmatchinit(ybindices2(good_prod(l)),indices2(good_mz(good_rt(k))),j) = trueprodstored(ybindices1(good_prod(l)),indices1(good_mz(good_rt(k))),i);
                                    trueprodstored(ybindices2(good_prod(l)),indices2(good_mz(good_rt(k))),j) = trueprodstored(ybindices1(good_prod(l)),indices1(good_mz(good_rt(k))),i);
                                elseif (trueprodstored(ybindices2(good_prod(l)),indices2(good_mz(good_rt(k))),j) > 0)
                                    prodmatchinit(ybindices1(good_prod(l)),indices1(good_mz(good_rt(k))),i) = trueprodstored(ybindices2(good_prod(l)),indices2(good_mz(good_rt(k))),j);
                                    prodmatchinit(ybindices2(good_prod(l)),indices2(good_mz(good_rt(k))),j) = trueprodstored(ybindices2(good_prod(l)),indices2(good_mz(good_rt(k))),j);
                                    trueprodstored(ybindices1(good_prod(l)),indices1(good_mz(good_rt(k))),i) = trueprodstored(ybindices2(good_prod(l)),indices2(good_mz(good_rt(k))),j);
                                end;
                            end;
                        end;
                    elseif (truepepstored(indices2(good_mz(good_rt(k))),j) > 0)
                        matchinit(indices1(good_mz(good_rt(k))), i) = truepepstored(indices2(good_mz(good_rt(k))),j);
                        matchinit(indices2(good_mz(good_rt(k))), j) = truepepstored(indices2(good_mz(good_rt(k))),j);
                        truepepstored(indices1(good_mz(good_rt(k))),i) = truepepstored(indices2(good_mz(good_rt(k))),j);
                        if (~isempty(productmz))
                            [~, ybindices1, ybindices2] = intersect(productanno(indices1(good_mz(good_rt(k))),:,i),productanno(indices2(good_mz(good_rt(k))),:,j));
                            prod_diffs = productmz(sub2ind([parameters.numds parameters.maxpepperds],i,indices1(good_mz(good_rt(k)))),ybindices1)-productmz(sub2ind([parameters.numds parameters.maxpepperds],j,indices2(good_mz(good_rt(k)))), ybindices2);
                            good_prod = find(abs(prod_diffs) <= product_mz_cutoff);
                            for l=1:numel(good_prod)
                                if (trueprodstored(ybindices1(good_prod(l)),indices1(good_mz(good_rt(k))),i) == 0 && trueprodstored(ybindices2(good_prod(l)),indices2(good_mz(good_rt(k))),j) == 0)
                                    trueprodindex(truepepindex) = trueprodindex(truepepindex) + 1;
                                    if (parameters.productvector)
                                        prodmatchinit(ybindices1(good_prod(l)),indices1(good_mz(good_rt(k))),i) = trueprodindex(truepepindex);
                                        prodmatchinit(ybindices2(good_prod(l)),indices2(good_mz(good_rt(k))),j) = trueprodindex(truepepindex);
                                        trueprodstored(ybindices1(good_prod(l)),indices1(good_mz(good_rt(k))),i) = trueprodindex(truepepindex);
                                        trueprodstored(ybindices2(good_prod(l)),indices2(good_mz(good_rt(k))),j) = trueprodindex(truepepindex);
                                    end;
                                elseif (trueprodstored(ybindices1(good_prod(l)),indices1(good_mz(good_rt(k))),i) > 0)
                                    prodmatchinit(ybindices1(good_prod(l)),indices1(good_mz(good_rt(k))),i) = trueprodstored(ybindices1(good_prod(l)),indices1(good_mz(good_rt(k))),i);
                                    prodmatchinit(ybindices2(good_prod(l)),indices2(good_mz(good_rt(k))),j) = trueprodstored(ybindices1(good_prod(l)),indices1(good_mz(good_rt(k))),i);
                                    trueprodstored(ybindices2(good_prod(l)),indices2(good_mz(good_rt(k))),j) = trueprodstored(ybindices1(good_prod(l)),indices1(good_mz(good_rt(k))),i);
                                elseif (trueprodstored(ybindices2(good_prod(l)),indices2(good_mz(good_rt(k))),j) > 0)
                                    prodmatchinit(ybindices1(good_prod(l)),indices1(good_mz(good_rt(k))),i) = trueprodstored(ybindices2(good_prod(l)),indices2(good_mz(good_rt(k))),j);
                                    prodmatchinit(ybindices2(good_prod(l)),indices2(good_mz(good_rt(k))),j) = trueprodstored(ybindices2(good_prod(l)),indices2(good_mz(good_rt(k))),j);
                                    trueprodstored(ybindices1(good_prod(l)),indices1(good_mz(good_rt(k))),i) = trueprodstored(ybindices2(good_prod(l)),indices2(good_mz(good_rt(k))),j);
                                end;
                            end;
                        end;
                    end;                
            end;
        end;
    end;
else
    indices = cell(parameters.numds, parameters.numds);  
    prodmatchinit = zeros(parameters.maxproductperpep,parameters.maxpepperds,parameters.numds).*nan;
    truepepstored = zeros(parameters.lpepslots, parameters.numds);  %Set up the potential latent peptide matrix
    truepepindex = 0;
    trueprodstored = zeros(parameters.lprodslots,parameters.lpepslots,parameters.numds).*nan; %Latent Product Ion Means
    trueprodindex = zeros(parameters.lpepslots,1);
    product_mz_cutoff = 0.1; %Difference in M/Z required to ignore "known" product ion matches (avoids problems caused by misannotations)

    for i=1:parameters.numds
        for j=1:parameters.numds
            if (i==j || size(indices{i,j},1) > 0) 
                continue; 
            end;
            [both, indices1 indices2] = intersect(matchinit(:,i), matchinit(:,j));

            for k=1:length(both)
                    if (truepepstored(indices1(k),i) == 0 && truepepstored(indices2(good_mz(good_rt(k))),j) == 0)
                        %Only Increment this if we havent seen it before
                        truepepindex = truepepindex + 1;
                        matchinit(indices1(k),i) = truepepindex;
                        matchinit(indices2(k),j) = truepepindex;
                        truepepstored(indices1(k),i) = truepepindex;
                        truepepstored(indices2(k),j) = truepepindex;
                        if (~isempty(productmz))
                            [~, ybindices1, ybindices2] = intersect(productanno(indices1(k),:,i),productanno(indices2(k),:,j));
                            prod_diffs = productmz(sub2ind([parameters.numds parameters.maxpepperds],i,indices1(k)),ybindices1)-productmz(sub2ind([parameters.numds parameters.maxpepperds],j,indices2(k)), ybindices2);
                            good_prod = find(abs(prod_diffs) <= product_mz_cutoff);
                            for l=1:numel(good_prod)
                                trueprodindex(truepepindex) = trueprodindex(truepepindex) + 1;
                                if (parameters.productvector)
                                    prodmatchinit(ybindices1(good_prod(l)),indices1(k),i) = trueprodindex(truepepindex);
                                    prodmatchinit(ybindices2(good_prod(l)),indices2(k),j) = trueprodindex(truepepindex);
                                    trueprodstored(ybindices1(good_prod(l)),indices1(k),i) = trueprodindex(truepepindex);
                                    trueprodstored(ybindices2(good_prod(l)),indices2(k),j) = trueprodindex(truepepindex);
                                end;
                            end;
                        end;
                    elseif (truepepstored(indices1(k),i) > 0)
                        matchinit(indices1(k), i) = truepepstored(indices1(k),i);
                        matchinit(indices2(k), j) = truepepstored(indices1(k),i);
                        truepepstored(indices2(k),j) = truepepstored(indices1(k),i);
                        if (~isempty(productmz))
                            [~, ybindices1, ybindices2] = intersect(productanno(indices1(k),:,i),productanno(indices2(k),:,j));
                            prod_diffs = productmz(sub2ind([parameters.numds parameters.maxpepperds],i,indices1(k)),ybindices1)-productmz(sub2ind([parameters.numds parameters.maxpepperds],j,indices2(k)), ybindices2);
                            good_prod = find(abs(prod_diffs) <= product_mz_cutoff);
                            for l=1:numel(good_prod)
                                if (trueprodstored(ybindices1(good_prod(l)),indices1(k),i) == 0 && trueprodstored(ybindices2(good_prod(l)),indices2(k),j) == 0)
                                    trueprodindex(truepepindex) = trueprodindex(truepepindex) + 1;
                                    if (parameters.productvector)
                                        prodmatchinit(ybindices1(good_prod(l)),indices1(k),i) = trueprodindex(truepepindex);
                                        prodmatchinit(ybindices2(good_prod(l)),indices2(k),j) = trueprodindex(truepepindex);
                                        trueprodstored(ybindices1(good_prod(l)),indices1(k),i) = trueprodindex(truepepindex);
                                        trueprodstored(ybindices2(good_prod(l)),indices2(k),j) = trueprodindex(truepepindex);
                                    end;
                                elseif (trueprodstored(ybindices1(good_prod(l)),indices1(k),i) > 0)
                                    prodmatchinit(ybindices1(good_prod(l)),indices1(k),i) = trueprodstored(ybindices1(good_prod(l)),indices1(k),i);
                                    prodmatchinit(ybindices2(good_prod(l)),indices2(k),j) = trueprodstored(ybindices1(good_prod(l)),indices1(k),i);
                                    trueprodstored(ybindices2(good_prod(l)),indices2(k),j) = trueprodstored(ybindices1(good_prod(l)),indices1(k),i);
                                elseif (trueprodstored(ybindices2(good_prod(l)),indices2(k),j) > 0)
                                    prodmatchinit(ybindices1(good_prod(l)),indices1(k),i) = trueprodstored(ybindices2(good_prod(l)),indices2(k),j);
                                    prodmatchinit(ybindices2(good_prod(l)),indices2(k),j) = trueprodstored(ybindices2(good_prod(l)),indices2(k),j);
                                    trueprodstored(ybindices1(good_prod(l)),indices1(k),i) = trueprodstored(ybindices2(good_prod(l)),indices2(k),j);
                                end;
                            end;
                        end;
                    elseif (truepepstored(indices2(k),j) > 0)
                        matchinit(indices1(k), i) = truepepstored(indices2(k),j);
                        matchinit(indices2(k), j) = truepepstored(indices2(k),j);
                        truepepstored(indices1(k),i) = truepepstored(indices2(k),j);
                        if (~isempty(productmz))
                            [~, ybindices1, ybindices2] = intersect(productanno(indices1(k),:,i),productanno(indices2(k),:,j));
                            prod_diffs = productmz(sub2ind([parameters.numds parameters.maxpepperds],i,indices1(k)),ybindices1)-productmz(sub2ind([parameters.numds parameters.maxpepperds],j,indices2(k)), ybindices2);
                            good_prod = find(abs(prod_diffs) <= product_mz_cutoff);
                            for l=1:numel(good_prod)
                                if (trueprodstored(ybindices1(good_prod(l)),indices1(k),i) == 0 && trueprodstored(ybindices2(good_prod(l)),indices2(k),j) == 0)
                                    trueprodindex(truepepindex) = trueprodindex(truepepindex) + 1;
                                    if (parameters.productvector)
                                        prodmatchinit(ybindices1(good_prod(l)),indices1(k),i) = trueprodindex(truepepindex);
                                        prodmatchinit(ybindices2(good_prod(l)),indices2(k),j) = trueprodindex(truepepindex);
                                        trueprodstored(ybindices1(good_prod(l)),indices1(k),i) = trueprodindex(truepepindex);
                                        trueprodstored(ybindices2(good_prod(l)),indices2(k),j) = trueprodindex(truepepindex);
                                    end;
                                elseif (trueprodstored(ybindices1(good_prod(l)),indices1(k),i) > 0)
                                    prodmatchinit(ybindices1(good_prod(l)),indices1(k),i) = trueprodstored(ybindices1(good_prod(l)),indices1(k),i);
                                    prodmatchinit(ybindices2(good_prod(l)),indices2(k),j) = trueprodstored(ybindices1(good_prod(l)),indices1(k),i);
                                    trueprodstored(ybindices2(good_prod(l)),indices2(k),j) = trueprodstored(ybindices1(good_prod(l)),indices1(k),i);
                                elseif (trueprodstored(ybindices2(good_prod(l)),indices2(k),j) > 0)
                                    prodmatchinit(ybindices1(good_prod(l)),indices1(k),i) = trueprodstored(ybindices2(good_prod(l)),indices2(k),j);
                                    prodmatchinit(ybindices2(good_prod(l)),indices2(k),j) = trueprodstored(ybindices2(good_prod(l)),indices2(k),j);
                                    trueprodstored(ybindices1(good_prod(l)),indices1(k),i) = trueprodstored(ybindices2(good_prod(l)),indices2(k),j);
                                end;
                            end;
                        end;
                    end;                
            end;
        end;
    end;
end;

end
