# Supplementary material for: A flexible statistical model for alignment of label-free proteomics data – incorporating ion mobility and product ion information
Source: BMC Bioinformatics. 2013 Dec 16;14:364. doi: 10.1186/1471-2105-14-364 (PMC3878627; doi:10.1186/1471-2105-14-364)
Supplement: Additional file 5 — Alignment Model Matlab Code. Additional file 5 contains the Matlab code for our alignment method. See Additional file 1 for more details. [file 1471-2105-14-364-S5.zip › ProteomicsAlignmentModel/makeDBMatches.m]

function [ matchinit prodmatchinit ] = makeDBMatches( data, keys, productanno, productmz, parameters, db_truepeps, db_key, db_prodanno, db_prodmz )
% This function makes matches between datasets based on their annotation
% information

matchinit = zeros(parameters.maxpepperds,parameters.numds).*nan;
prodmatchinit = zeros(parameters.maxproductperpep,parameters.maxpepperds,parameters.numds).*nan;
peptide_mz_cutoff = 1; %Difference in M/Z required to ignore "known" peptide matches (avoids problems caused by misannotations)
product_mz_cutoff = 0.5; %Difference in M/Z required to ignore "known" product ion matches (avoids problems caused by misannotations)


for i=1:parameters.numds
    [~, measind tpind] = intersect(keys{i}, db_key);
    %Check to make sure the matches are not bogus w.r.t. m/z and RT
    mzdiffs = data(measind,parameters.mzdim,i) - db_truepeps(tpind,parameters.mzdim);
    good_mz_c = find(abs(mzdiffs) < peptide_mz_cutoff);
    m = mean(mzdiffs(good_mz_c));
    sd = std(mzdiffs(good_mz_c));
    good_mz = find(abs(mzdiffs-m) <= 4*sd);
    if (~isempty(parameters.rettimdim))
        rtdiffs = data(measind(good_mz),parameters.rettimdim,i) - db_truepeps(tpind(good_mz),parameters.rettimdim);
        m = mean(rtdiffs);
        sd = std(rtdiffs);
        good_rt = find(abs(rtdiffs-m) <= 4*sd);
    else
        good_rt = 1:numel(good_mz);
    end;
    
    for k=1:length(good_rt)
        matchinit(measind(good_mz(good_rt(k))),i) = tpind(good_mz(good_rt(k)));
        if (~isempty(productmz))
            [~, measybind, tpiybind] = intersect(productanno(measind(good_mz(good_rt(k))),:,i),db_prodanno(tpind(good_mz(good_rt(k))),:));
            prod_diffs = full(productmz(sub2ind([parameters.numds parameters.maxpepperds],i,measind(good_mz(good_rt(k)))),measybind)-db_prodmz(tpind(good_mz(good_rt(k))),tpiybind));
            good_prod = find(abs(prod_diffs) <= product_mz_cutoff);
            for l=1:numel(measybind(good_prod))
                prodmatchinit(measybind(good_prod(l)),measind(good_mz(good_rt(k))),i) = tpiybind(good_prod(l));
            end;
        end
    end;
end

end
