# Supplementary material for: A flexible statistical model for alignment of label-free proteomics data – incorporating ion mobility and product ion information
Source: BMC Bioinformatics. 2013 Dec 16;14:364. doi: 10.1186/1471-2105-14-364 (PMC3878627; doi:10.1186/1471-2105-14-364)
Supplement: Additional file 5 — Alignment Model Matlab Code. Additional file 5 contains the Matlab code for our alignment method. See Additional file 1 for more details. [file 1471-2105-14-364-S5.zip › ProteomicsAlignmentModel/new_distcovar.m]

function [ dcovar ] = new_distcovar(truepep_z, data, matches, parameters, mcmcparams, temperature)
%NEW_DISTCOVAR Selects a new match distance covariance value
%   Selects a new distance covariance value from an inverse wishart
%   distribution

differences = zeros(length(matches)*parameters.numds, parameters.numdim).*nan;

leftoff = 1;
n = 0;
for i = 1:parameters.numds
 meas = data(~isnan(matches(:,i)),:,i);
 true = truepep_z(matches(~isnan(matches(:,i)),i),:);
 differences(leftoff:leftoff+size(true,1)-1,:) = meas - repmat(mcmcparams.shifts(:,i)', size(meas,1), 1) - true*diag(mcmcparams.scales(:,i));
 leftoff = leftoff + length(true) + 1;
 n = n + size(true,1);
end;
Stheta = differences(~isnan(differences(:,1)),:)'*differences(~isnan(differences(:,1)),:);
is = parameters.S0_matchcovprior+Stheta;
df = n+parameters.v0_matchcovprior;
dcovar = iwishrnd(is*(df/temperature-parameters.numdim-1)/(df-parameters.numdim-1),df/temperature);

end
