# Supplementary material for: A flexible statistical model for alignment of label-free proteomics data – incorporating ion mobility and product ion information
Source: BMC Bioinformatics. 2013 Dec 16;14:364. doi: 10.1186/1471-2105-14-364 (PMC3878627; doi:10.1186/1471-2105-14-364)
Supplement: Additional file 5 — Alignment Model Matlab Code. Additional file 5 contains the Matlab code for our alignment method. See Additional file 1 for more details. [file 1471-2105-14-364-S5.zip › ProteomicsAlignmentModel/new_peptide.m]

function [ lp ] = new_peptide( gibbsmatches, data, j, mcmcparams, temperature, parameters)
%NEW_PEPTIDE Selects a new latent peptide mean value

sig_iscale_sig_sum = zeros(parameters.numdim);
sig_iscale_sig_corrected_sum = zeros(1,parameters.numdim);

for i = 1:parameters.numds
    matched = find(gibbsmatches(:,i)==j);
    nm = numel(matched);
    sig_iscale_sig_sum = sig_iscale_sig_sum + nm*inv(mcmcparams.covariance(:,:,i));    
    if (nm > 0)
        corrected = (data(matched,:,i)-repmat(mcmcparams.shifts(:,i)',nm,1))/(diag(mcmcparams.scales(:,i)));
        sig_iscale_sig_corrected_sum = sig_iscale_sig_corrected_sum + ((mcmcparams.covariance(:,:,i))\sum(corrected,1)')';
    end;
end;

prec = parameters.ir_lpepprior + sig_iscale_sig_sum;
mean = (parameters.lambda_lpepprior/(parameters.r_lpepprior) + sig_iscale_sig_corrected_sum)/prec;
sig = inv((1/temperature)*prec);
try
	lp = mvnrnd(mean, sig);
catch err 
    if (strcmp(err.identifier,'stats:mvnrnd:BadCovariance'))
        warning('stats:mvnrnd:BadCovariance','Non-Positive Definite or Assymetric Covariance Matrix Encountered in Latent Peptide Update.');
        upper = triu(sig,1);
        sig(tril(sig,-1)~=0) = upper(upper~=0);
        lp = mvnrnd(mean, sig);
    else
        rethrow(err);
    end;
end;

end
