# Supplementary material for: A flexible statistical model for alignment of label-free proteomics data – incorporating ion mobility and product ion information
Source: BMC Bioinformatics. 2013 Dec 16;14:364. doi: 10.1186/1471-2105-14-364 (PMC3878627; doi:10.1186/1471-2105-14-364)
Supplement: Additional file 5 — Alignment Model Matlab Code. Additional file 5 contains the Matlab code for our alignment method. See Additional file 1 for more details. [file 1471-2105-14-364-S5.zip › ProteomicsAlignmentModel/new_peptide_val.m]

function [ z ] = new_peptide_val( gibbsmatches, data, j, parameters, mcmcparams, truepepmean, temperature)
%NEW_PEPTIDE_VAL Selects a new true peptide "Z" value

z = mvnrnd(truepepmean,mcmcparams.sigma_lpepcov*temperature);
end
