# Supplementary material for: A flexible statistical model for alignment of label-free proteomics data – incorporating ion mobility and product ion information
Source: BMC Bioinformatics. 2013 Dec 16;14:364. doi: 10.1186/1471-2105-14-364 (PMC3878627; doi:10.1186/1471-2105-14-364)
Supplement: Additional file 5 — Alignment Model Matlab Code. Additional file 5 contains the Matlab code for our alignment method. See Additional file 1 for more details. [file 1471-2105-14-364-S5.zip › ProteomicsAlignmentModel/new_peptide_var.m]

function [ sigma ] = new_peptide_var( truepep_z, truepeptides, parameters, temperature)
%NEW_PEPTIDE_VAR Selects a new Covariance matrix for the latent peptides
    
diffs = truepep_z-truepeptides;
g_theta = diffs(~isnan(diffs(:,1)),:)'*diffs(~isnan(diffs(:,1)),:);

is = parameters.g0_lpepcovprior+g_theta;
df = parameters.h0_lpepcovprior + sum(~isnan(truepeptides(:,1)));  
sigma = iwishrnd(is*(df/temperature-parameters.numdim-1)/(df-parameters.numdim-1),df/temperature);

end
