# Supplementary material for: A flexible statistical model for alignment of label-free proteomics data – incorporating ion mobility and product ion information
Source: BMC Bioinformatics. 2013 Dec 16;14:364. doi: 10.1186/1471-2105-14-364 (PMC3878627; doi:10.1186/1471-2105-14-364)
Supplement: Additional file 5 — Alignment Model Matlab Code. Additional file 5 contains the Matlab code for our alignment method. See Additional file 1 for more details. [file 1471-2105-14-364-S5.zip › ProteomicsAlignmentModel/new_prodprofile.m]

function [prod_profile] = new_prodprofile(meas_prof_sum, n, parameters, mcmcparams, temperature)

var = 1./(1./parameters.phi_lprodprior + n./mcmcparams.psi_lprodcov);
mean = full(parameters.gamma_lprodprior./parameters.phi_lprodprior + meas_prof_sum./mcmcparams.psi_lprodcov).*var;
prod_profile = mvnrnd(mean,var.*temperature);

end
