# Supplementary material for: A flexible statistical model for alignment of label-free proteomics data – incorporating ion mobility and product ion information
Source: BMC Bioinformatics. 2013 Dec 16;14:364. doi: 10.1186/1471-2105-14-364 (PMC3878627; doi:10.1186/1471-2105-14-364)
Supplement: Additional file 5 — Alignment Model Matlab Code. Additional file 5 contains the Matlab code for our alignment method. See Additional file 1 for more details. [file 1471-2105-14-364-S5.zip › ProteomicsAlignmentModel/new_product_mdistmean.m]

function [distmean] = new_product_mdistmean(gibbsmatches, productprofile, trueproducts, parameters, temperature)

  n = 0;
  mdsum = 0;
    for i = 1:size(trueproducts,1)
        matches = find(gibbsmatches==i);
        if (~isempty(matches))
            n = n + numel(matches);
            for j=1:numel(matches)
                mdsum = mdsum + (trueproducts(i,:)-productprofile(matches(j),:))*(trueproducts(i,:)-productprofile(matches(j),:))';
            end;
        end;
    end;
    shape = (parameters.a0_mdistprior + n)/temperature;
    rate = (1/parameters.b0_mdistprior + mdsum)*temperature;
    distmean = 1/gamrnd(shape,rate);
    
    
end
