# Supplementary material for: A flexible statistical model for alignment of label-free proteomics data – incorporating ion mobility and product ion information
Source: BMC Bioinformatics. 2013 Dec 16;14:364. doi: 10.1186/1471-2105-14-364 (PMC3878627; doi:10.1186/1471-2105-14-364)
Supplement: Additional file 5 — Alignment Model Matlab Code. Additional file 5 contains the Matlab code for our alignment method. See Additional file 1 for more details. [file 1471-2105-14-364-S5.zip › ProteomicsAlignmentModel/new_product_profilevar.m]

function [profile_var] = new_product_profilevar(gibbsmatches, productprofile, trueproducts, parameters, temperature)

n = 0;
sdsum = zeros(1,parameters.nprodbins);
for i = 1:size(trueproducts,1)
    matches = find(gibbsmatches==i);
    n = n + numel(matches);
    for j=1:numel(matches)
        sdsum = sdsum + (productprofile(matches(j),:)-trueproducts(i,:)).^2;
    end;
end;

shapes = (parameters.omega_lprodcovprior+n/2)./temperature;
rates = (parameters.f0_lprodcovprior + sdsum./2).*temperature;
profile_var = 1./gamrnd(shapes,rates,1,parameters.nprodbins);

end
