# Supplementary material for: A flexible statistical model for alignment of label-free proteomics data – incorporating ion mobility and product ion information
Source: BMC Bioinformatics. 2013 Dec 16;14:364. doi: 10.1186/1471-2105-14-364 (PMC3878627; doi:10.1186/1471-2105-14-364)
Supplement: Additional file 5 — Alignment Model Matlab Code. Additional file 5 contains the Matlab code for our alignment method. See Additional file 1 for more details. [file 1471-2105-14-364-S5.zip › ProteomicsAlignmentModel/new_scale.m]

function [ scale ] = new_scale( true_z, measured, parameters, mcmcparams, dataset, dim, temp)
%NEW_SCALE Selects a new scale value
%   Selects a new scale value from a the multivariate normal shift
%   distribution.
shiftedmeas = (measured(:,dim) - mcmcparams.shifts(dim,dataset)) ./ true_z(:,dim);
z2 = (true_z(:,dim).*true_z(:,dim));
prec = (1/parameters.dd_scaleprior(dim,dataset) + sum(z2)/mcmcparams.sigma_matchcov(dim,dim));
mean = (parameters.cd_scaleprior(dim,dataset)/parameters.dd_scaleprior(dim,dataset) + sum(z2.*shiftedmeas)/mcmcparams.sigma_matchcov(dim,dim))/prec;

scale = mean + sqrt(1/prec)*temp .*randn(1);

end
