# Supplementary material for: A flexible statistical model for alignment of label-free proteomics data – incorporating ion mobility and product ion information
Source: BMC Bioinformatics. 2013 Dec 16;14:364. doi: 10.1186/1471-2105-14-364 (PMC3878627; doi:10.1186/1471-2105-14-364)
Supplement: Additional file 5 — Alignment Model Matlab Code. Additional file 5 contains the Matlab code for our alignment method. See Additional file 1 for more details. [file 1471-2105-14-364-S5.zip › ProteomicsAlignmentModel/new_shift.m]

function [ shift ] = new_shift( true, measured, parameters, mcmcparams, dataset, temp)
%NEW_SHIFT Selects a new shift value
%   Selects a new shift value from a the multivariate normal shift
%   distribution.
% 
diffs = measured - true*diag(mcmcparams.scales(:,dataset));
prec = inv(diag(parameters.bd_shiftprior(:,dataset))) + size(measured,1)*inv(mcmcparams.scaledcovariance(:,:,dataset));
mean = (diag(parameters.bd_shiftprior(:,dataset))\parameters.ad_shiftprior(:,dataset) + ((mcmcparams.scaledcovariance(:,:,dataset))\sum(diffs,1)'))'/(prec);
sig = inv((1./temp)*prec);
try
	shift = mvnrnd(mean,sig);
catch err 
    if (strcmp(err.identifier,'stats:mvnrnd:BadCovariance'))
        warning('stats:mvnrnd:BadCovariance','Non-Positive Definite or Assymetric Covariance Matrix Encountered in Shift Update.');

        upper = triu(sig,1);
        sig(tril(sig,-1)~=0) = upper(upper~=0);
        shift = mvnrnd(mean,sig);
    else
        rethrow(err);
    end;
end;


end
