# Supplementary material for: A flexible statistical model for alignment of label-free proteomics data – incorporating ion mobility and product ion information
Source: BMC Bioinformatics. 2013 Dec 16;14:364. doi: 10.1186/1471-2105-14-364 (PMC3878627; doi:10.1186/1471-2105-14-364)
Supplement: Additional file 5 — Alignment Model Matlab Code. Additional file 5 contains the Matlab code for our alignment method. See Additional file 1 for more details. [file 1471-2105-14-364-S5.zip › ProteomicsAlignmentModel/prepareDatasets.m]

function [ datasets ] = prepareDatasets(file_names, options, data_range, peptide_list, sample_list)
%prepareDatasets takes a variety of input file formats, pre-processes
%intensities, and creates a data structure for the Proteomics Alignment Model

%%%%%%%%%%%%%%%%%%%%%%%%%%%%%%%%%% INPUT %%%%%%%%%%%%%%%%%%%%%%%%%%%%%%%%%%
%                                                                         %
% * file_names - A cell array of strings. Each row should be a dataset (or%
%               single sample), with each column containing a different   %
%               file for that dataset. This function is designed to       %
%               handle 5 different input types.                           %
%               1) 3 files listed in this order: patient key, intensities,%
%               and annotations tab-separated files.                      %
%               2) 2 files listed in this order: spectrum.xml,            %
%               finalfrag.csv (Water's pipeline output).                  %
%               3) 1 file: spectrum.xml (Water's pipeline output).        %
%               4) 1 file: finalfrag.csv (Water's pipeline output).       %
%               5) 1 file: data.mat (un-processed matlab data frame).     %
%                                                                         %
% * options - A 7x1 or 1x7 vector of numbers indicating a user's          %
%               selections for the following options (in order): set      %
%               very low intensity values to missing (0 for off, or a raw %
%               intensity lower limit), impute the missing intensity      %
%               values (0 for off and 1 for on), combine replicates (0    %
%               for off and 1 for on), the maximum number of product ions %
%               to store per peptide (most intense stored first), a       %
%               peptide annotation quality limit (1 for "Pass 1", 2 for   %
%               "Pass 1" and "Pass 2"), an option for log-transforming    %
%               the intensities (0 for off and 1 for on), and an option   %
%               for mean-centering the intensities for each sample. This  %
%               input vector is optional, but must be included if any of  %
%               the subsequent input parameters are used. To use the      %
%               default values, the user may simply specify an empty      %
%               vector [] in it's place.                                  %
%                                                                         %
% * data_range - A 3x2 matrix of numbers indicating the minimum and       %
%               maximum (inclusive) data ranges for the mass-to-charge    %
%               ratio, retention time, and drift time dimensions,         %
%               respectively. The first column should contain the minimum %
%               values and the second, the maximum values. This input     %
%               matrix is optional, but must be included if any of the    %
%               subsequent input parameters are used. To use the entire   %
%               data range, the user may simply specify an empty matrix []%
%               in it's place. To only specify a minimum OR a maximum, or %
%               only limit certain dimensions, use NaNs in the unlimited  %
%               slots.                                                    %
%                                                                         %
% * peptide_list - A cell array of peptide ids to include in the prepared %
%               data. Each row should correspond to a dataset, and each   %
%               column a peptide id. This input cell array is optional,   %
%               but must be included if any of the subsequent input       %
%               parameters are used. To use all peptides, the user        %
%               may simply specify an empty vector [] in it's place.      %
%                                                                         %
% * sample_list - A cell array of sample ids to include in the prepared   %
%               data. Each row should correspond to a dataset, and each   %
%               column a sample id. With single-sample files, the         %
%               corresponding sample ID in this list will be used in the  %
%               resulting data frame. With aggregate data, the sample IDs %
%               in this list will be used to select specific samples to   %
%               include in the data frame. This input cell array is       %
%               optional. To use all samples for aggregate data, the user %
%               may simply specify an empty vector [] in it's place.      %
%                                                                         %
%%%%%%%%%%%%%%%%%%%%%%%%%%%%%%%%%%%%%%%%%%%%%%%%%%%%%%%%%%%%%%%%%%%%%%%%%%%

%%%%%%%%%%%%%%%%%%%%%%%%%%%%%%%%% OUTPUT %%%%%%%%%%%%%%%%%%%%%%%%%%%%%%%%%%
%                                                                         %
% The output, "datasets", will be a list of data frames containing the    %
% following fields:                                                       %
% * sids        - Sample IDs                                              %
% * pids        - Peptide IDs                                             %
% * data        - Mass-to-Charge Ratio, Retention Time, and Ion Mobility  %
% * xpr         - Intensities (Rows-Peptides, Columns-Samples)            %
% * key         - Sample Key Information                                  %
% * keyHead     - Key Header                                              %
% * anno        - Peptide Annotation Information                          %
% * annoHead    - Annotation Header                                       %
% * e           - Peptide Charge                                          %
% * pep         - Modified Peptide Sequence (or "-" if missing)           %
% * pCode       - Protein Code (or "-" if missing)                        %
% * productmz   - Product Ion Mass-to-Charge Ratios                       %
% * productints - Product Ion Intensities (Raw)                           %
% * productanno - Product Ion Annotations (y1, y2, b7, etc.)              %
%                                                                         %
%%%%%%%%%%%%%%%%%%%%%%%%%%%%%%%%%%%%%%%%%%%%%%%%%%%%%%%%%%%%%%%%%%%%%%%%%%%

%If the user specified options, set them. Otherwise, the default is to
%leave the intensities as-is with the exception of sample-normalization and
%log transformation
if (nargin == 1 || isempty(options))
    set_low2missing = 50;
    impute_missing = 0;
    combine_replicates = 0;
    product_ion_limit = 100;
    quality_limit = 1;
    log_transform = 1;
    sample_norm = 1;
else
    set_low2missing = options(1);
    impute_missing = options(2);
    combine_replicates = options(3);
    product_ion_limit = options(4);
    quality_limit = options(5);
    log_transform = options(6);
    sample_norm = options(7);
end;

numds = size(file_names,1);

%Prepare Each Dataset
for ds=1:numds
    disp(strcat('Preparing Dataset ', num2str(ds), '...'));
    %Determine which file type(s) are given, and create a data structure 
    %accordingly.
    
    num_files = sum(~cellfun('isempty',file_names(ds,:)));
    sample_id = num2str(ds);
    if (nargin==5)
        sample_id = sample_list(ds,1);
    end;
    
    %If there are 3 files, it will be an aggregate dataset with key, xpr,
    %and anno tab-separated files
    if (num_files == 3)
        disp('Reading Aggregate Data Files...');
        data = readAggregateData(file_names(ds,2),file_names(ds,1),file_names(ds,3));
        data.productmz = [];
        data.productints = [];
        data.productanno = [];
    %If there are 2 files, it will be a Spectrum.xml file and a
    %finalfragment.csv file
    elseif (num_files == 2)
        disp('Reading Spectrum.XML and FinalFrag.CSV...');
        data = readSpectrumXMLandFinalFragCSV(char(file_names(ds,1)), char(file_names(ds,2)), sample_id, product_ion_limit, quality_limit );
    %If there is 1 file, it will either be a Spectrum.xml file, a
    %finalfragment.csv file, or an un-processed matlab data frame.
    elseif (num_files == 1)
        name_parts = regexp(char(file_names(ds,1)),'\.','split');
        extension = name_parts(numel(name_parts));
        if (strcmpi(extension,'xml'))
            disp('Reading Spectrum.XML...');
            data = readSpectrumXMLFile(char(file_names(ds,1)), sample_id, product_ion_limit);
        elseif (strcmpi(extension,'csv'))
            disp('Reading FinalFrag.CSV...');
            data = readFragmentFile(char(file_names(ds,1)), sample_id, product_ion_limit, quality_limit );
        elseif (strcmpi(extension,'mat'))
            disp('Reading Matlab File...');
            temp = load(char(file_names(ds,1)));
            variables = fieldnames(temp);
            data = getfield(temp,char(variables(1)));
            if (numel(data) > 1)
                error('The provided .mat file appears to contain more than one dataset.');
            end;
        else
            error('The file extension on a single file must be .xml, .csv, or .mat');
        end;
        
    else
        error(['You specified ' num2str(num_files) ' files for dataset ' num2str(ds) '. Please reference the instructions in prepareDatasets.m']);
    end;
    %Delete very small intensities if the set_low2missing option is on
    if (set_low2missing~=0)
        data.xpr(data.xpr<set_low2missing)=NaN;
    end;

    %Log-Transform the Intensities
    if (log_transform)
        data.xpr = log(data.xpr);
        if (sample_norm)
            %Normalize all the intensities in a sample with the mean intensity from
            %that sample
            kp = sum(isnan(data.xpr),2)==0;
            data.xpr = data.xpr-repmat(mean(data.xpr(kp,:)),size(data.xpr,1),1);
        end;
    elseif (sample_norm)
        %Normalize all the intensities in a sample with the mean intensity from
        %that sample
        kp = sum(isnan(data.xpr),2)==0;
        data.xpr = data.xpr./repmat(mean(data.xpr(kp,:)),size(data.xpr,1),1);
    end;
    
    
    %Combine replicates if the combine_replicates option is on
    if (combine_replicates)
        samples_left = numel(data.sids);
        i=1;
        while (samples_left > 0)
            sid_parts = regex(data.sids(i),'_','split');
            sample = sid_parts(1);
            replicate = sid_parts(numel(sid_parts));
            same_samples = strncmp(sample,data.sids,length(sample))==1;
            if (sum(same_samples)>1)
                data.xpr = [nanmean(data.xpr(:,same_samples),2) data.xpr(:,~same_samples)];
                data.key = [data.key(same_samples(1),:); data.key(~same_samples,:)];
                data.sids = [data.sids(same_samples(1)); data.sids(~same_samples)];
            end;
            samples_left = samples_left - sum(same_samples);
            i = i + 1;
        end;
    end;

    %Impute missing intensities if the impute_missing option is on - this
    %could be more sophisticated
    if (impute_missing)
        for i=1:size(data.xpr,1)
            data.xpr(i,isnan(data.xpr(i,:))) = nanmean(data.xpr(i,:));
        end;
    end;

    %Reduce the data to the specified data range (if applicable)
    if (nargin >= 3 && ~isempty(data_range))
        for i=1:size(data_range,1)
            if (~isnan(data_range(i,1)))
                keep = data.data(:,i) >= data_range(i,1);
                data.data = data.data(keep,:);
                data.pids = data.pids(keep);
                data.xpr = data.xpr(keep,:);
                data.anno = data.anno(keep,:);
                data.e = data.e(keep);
                data.pep = data.pep(keep);
                data.pCode = data.pCode(keep);
                if (~isempty(data.productmz))
                    data.productmz = data.productmz(keep,:);
                    data.productrt = data.productrt(keep,:);
                    data.productim = data.productim(keep,:);
                    data.productints = data.productints(keep,:);
                    data.productanno = data.productanno(keep,:);
                end;
            end;
            if (~isnan(data_range(i,2)))
                keep = data.data(:,i) <= data_range(i,2);
                data.data = data.data(keep,:);
                data.pids = data.pids(keep);
                data.xpr = data.xpr(keep,:);
                data.anno = data.anno(keep,:);
                data.e = data.e(keep);
                data.pep = data.pep(keep);
                data.pCode = data.pCode(keep);
                if (~isempty(data.productmz))
                    data.productmz = data.productmz(keep,:);
                    data.productrt = data.productrt(keep,:);
                    data.productim = data.productim(keep,:);
                    data.productints = data.productints(keep,:);
                    data.productanno = data.productanno(keep,:);
                end;
            end;
        end;
    end;

    %Reduce the data to the specified peptide id list (if applicable)
    if (nargin >= 4 && ~isempty(peptide_list))
        [both i1 i2] = intersect(data.pids, peptide_list);
        data.data = data.data(i1,:);
        data.pids = data.pids(i1);
        data.xpr = data.xpr(i1,:);
        data.anno = data.anno(i1,:);
        data.e = data.e(i1);
        data.pep = data.pep(i1);
        data.pCode = data.pCode(i1);
        data.productmz = data.productmz(i1,:);
        data.productrt = data.productrt(i1,:);
        data.productim = data.productim(i1,:);
        data.productints = data.productints(i1,:);
        data.productanno = data.productanno(i1,:);
    end;

    %Reduce the data to the specified sample id list (if applicable)
    if (nargin >= 5 && ~isempty(sample_list) && num_files == 3)
        [both i1 i2] = intersect(data.sids, sample_list);
        data.sids = data.sids(i1);
        data.xpr = data.xpr(:,i1);
        data.key = data.key(i1,:);
    end;
    
    %Reduce the product ion dimensions to the specified size
    if (~isempty(data.productmz))
        data.productmz = data.productmz(:,1:product_ion_limit);
        data.productrt = data.productrt(:,1:product_ion_limit);
        data.productim = data.productim(:,1:product_ion_limit);
        data.productints = data.productints(:,1:product_ion_limit);
        data.productanno = data.productanno(:,1:product_ion_limit);
    end;
        
    datasets(ds) = data;
end;


end
