# Supplementary material for: A flexible statistical model for alignment of label-free proteomics data – incorporating ion mobility and product ion information
Source: BMC Bioinformatics. 2013 Dec 16;14:364. doi: 10.1186/1471-2105-14-364 (PMC3878627; doi:10.1186/1471-2105-14-364)
Supplement: Additional file 5 — Alignment Model Matlab Code. Additional file 5 contains the Matlab code for our alignment method. See Additional file 1 for more details. [file 1471-2105-14-364-S5.zip › ProteomicsAlignmentModel/productProfileCorr.m]

function [ cor ] = productProfileCorr(measured, latent, type)

if (nargin == 2)
    type = 1; %Kendall is Default (1), Spearman is an option (2)
end;

cor = zeros(size(measured,1),1);
plength = size(measured,2);
n2const = plength*(plength-1) ./ 2;
n3const = (plength+1)*plength*(plength-1) ./ 3;

if (type==1)
    [lnonzero_i lnonzero_j lnonzero_val] = find(latent);
    nlatenttied = plength - numel(lnonzero_val);
    n2minusn_latent = nlatenttied*(nlatenttied-1);
    l_adj = [n2minusn_latent/2; n2minusn_latent*(nlatenttied-2); n2minusn_latent*(2*nlatenttied+5)];
    [sl, rowidx] = sort(lnonzero_val);
    numNaNs = sum(isnan(lnonzero_val));
    lLen = numel(lnonzero_val) - numNaNs;

    ties = (sl(1:lLen-1) == sl(2:lLen));
    ties = reshape(ties,numel(ties),1);
    tieloc = [find(ties); lLen+2];
    maxTies = numel(tieloc);

    tiecount = 1;
    while (tiecount < maxTies)
        ntied = 2;
        while(tieloc(tiecount+1) == tieloc(tiecount)+1)
            tiecount = tiecount+1;
            ntied = ntied+1;
        end
        n2minusn = ntied*(ntied-1);
        l_adj = l_adj + [n2minusn/2; n2minusn*(ntied-2); n2minusn*(2*ntied+5)];
        tiecount = tiecount + 1;
    end

    m_adj = zeros(3,size(measured,1));

    for m=1:size(measured,1)

        [mnonzero_i mnonzero_j mnonzero_val] = find(measured(m,:));

        nmeastied = plength - numel(mnonzero_val);
        n2minusn_meas = nmeastied*(nmeastied-1);
        m_adj(:,m) = [n2minusn_meas/2; n2minusn_meas*(nmeastied-2); n2minusn_meas*(2*nmeastied+5)];

        [sm, rowidx] = sort(mnonzero_val);
        numNaNs = sum(isnan(mnonzero_val));
        mLen = numel(mnonzero_val) - numNaNs;

        ties = (sm(1:mLen-1) == sm(2:mLen));
        ties = reshape(ties,numel(ties),1);
        tieloc = [find(ties); mLen+2];
        maxTies = numel(tieloc);

        tiecount = 1;
        while (tiecount < maxTies)
            tiestart = tieloc(tiecount);
            ntied = 2;
            while(tieloc(tiecount+1) == tieloc(tiecount)+1)
                tiecount = tiecount+1;
                ntied = ntied+1;
            end
            n2minusn = ntied*(ntied-1);
            m_adj(:,m) = m_adj(:,m) + [n2minusn/2; n2minusn*(ntied-2); n2minusn*(2*ntied+5)];
            tiecount = tiecount + 1;
        end

        K = 0;
        for k = 1:plength-1
            K = K + sum(sign(measured(m,k)-measured(m,k+1:plength)).*sign(latent(k)-latent(k+1:plength)));
        end

        cor(m) = K ./ sqrt((n2const - m_adj(1,m)).*(n2const - l_adj(1)))';

    end;
elseif (type==2)
    
    [lnonzero_i lnonzero_j lnonzero_val] = find(latent);
    nlatenttied = plength - numel(lnonzero_val);
    l_adj = nlatenttied*(nlatenttied-1)*(nlatenttied+1)/2;
    [sl, rowidx] = sort(lnonzero_val);
    numNaNs = sum(isnan(lnonzero_val));
    lLen = numel(lnonzero_val) - numNaNs;
    latent_ranks = zeros(size(latent));
    latent_ranks(latent==0) = sum(1:nlatenttied)/nlatenttied;
    latent_ranks(lnonzero_j) = tiedrank(lnonzero_val)+nlatenttied;
    
    ties = (sl(1:lLen-1) == sl(2:lLen));
    ties = reshape(ties,numel(ties),1);
    tieloc = [find(ties); lLen+2];
    maxTies = numel(tieloc);

    tiecount = 1;
    while (tiecount < maxTies)
        ntied = 2;
        while(tieloc(tiecount+1) == tieloc(tiecount)+1)
            tiecount = tiecount+1;
            ntied = ntied+1;
        end
        l_adj = l_adj + ntied*(ntied-1)*(ntied+1)/2;
        tiecount = tiecount + 1;
    end
    
    m_adj = zeros(1,size(measured,1));

    for m=1:size(measured,1)

        [mnonzero_i mnonzero_j mnonzero_val] = find(measured(m,:));

        nmeastied = plength - numel(mnonzero_val);
        m_adj(:,m) = nmeastied*(nmeastied-1)*(nmeastied+1)/2;

        [sm, rowidx] = sort(mnonzero_val);
        numNaNs = sum(isnan(mnonzero_val));
        mLen = numel(mnonzero_val) - numNaNs;
        meas_ranks = zeros(size(latent));
        meas_ranks(measured(m,:)==0) = sum(1:nmeastied)/nmeastied;
        meas_ranks(mnonzero_j) = tiedrank(mnonzero_val)+nmeastied;

        ties = (sm(1:mLen-1) == sm(2:mLen));
        ties = reshape(ties,numel(ties),1);
        tieloc = [find(ties); mLen+2];
        maxTies = numel(tieloc);

        tiecount = 1;
        while (tiecount < maxTies)
            tiestart = tieloc(tiecount);
            ntied = 2;
            while(tieloc(tiecount+1) == tieloc(tiecount)+1)
                tiecount = tiecount+1;
                ntied = ntied+1;
            end
            n2minusn = ntied*(ntied-1);
            m_adj(:,m) = m_adj(:,m) + ntied*(ntied-1)*(ntied+1)/2;
            tiecount = tiecount + 1;
        end

        D = sum((meas_ranks-latent_ranks).^2);
        meanD = (n3const - (m_adj(1,m)+l_adj(1))./3)./2;
        stdD = sqrt((n3const./2-m_adj(1,m)./3)*(n3const./2-l_adj(1)./3)./(plength-1));
        cor(m) = (meanD - D) ./ (sqrt(plength-1)*stdD);

    end;
end;


cor(cor > 1) = 1; cor(cor < -1) = -1; % min/max drops NaNs

            
end
