# Supplementary material for: A flexible statistical model for alignment of label-free proteomics data – incorporating ion mobility and product ion information
Source: BMC Bioinformatics. 2013 Dec 16;14:364. doi: 10.1186/1471-2105-14-364 (PMC3878627; doi:10.1186/1471-2105-14-364)
Supplement: Additional file 5 — Alignment Model Matlab Code. Additional file 5 contains the Matlab code for our alignment method. See Additional file 1 for more details. [file 1471-2105-14-364-S5.zip › ProteomicsAlignmentModel/qalign.m]

data = load(filename);
datasets = data.datasets;
dimnames = data.dimnames;
parameters = data.parameters;
outPath = data.outPath;
iterations = data.iterations;
mcmcparams = data.mcmcparams;
lp_database = data.lp_database;
codepath = data.codepath;
clear data;

addpath(codepath);
cd(codepath);

[alignment]=alignMain(datasets, parameters, mcmcparams, iterations, lp_database, outPath);

save( [outPath 'alignment.mat'], 'alignment','filename')
