# Supplementary material for: A flexible statistical model for alignment of label-free proteomics data – incorporating ion mobility and product ion information
Source: BMC Bioinformatics. 2013 Dec 16;14:364. doi: 10.1186/1471-2105-14-364 (PMC3878627; doi:10.1186/1471-2105-14-364)
Supplement: Additional file 5 — Alignment Model Matlab Code. Additional file 5 contains the Matlab code for our alignment method. See Additional file 1 for more details. [file 1471-2105-14-364-S5.zip › ProteomicsAlignmentModel/readAggregateData.m]

function [ dataframe ] = readAggregateData( datPth, keyPth, annoPth )
%READAGGREGATE DATA Read aggregate proteomics data and create a dataframe object.

%Read in the Expression Data
disp('Reading Intensities...');
fid=fopen(char(datPth),'r');
head=fgets(fid);
nc=sum(strtrim(head)==9)+1;
sids=cell(nc-1,1);
[jnk, remain]=strtok(head,9);
if(strcmp(jnk,'pids')~=1)
    error('Top left of dataframe should contain "pids".');
    dataframe = [];
    return;
end;

for i=1:(nc-1)
    [sid remain]=strtok(remain,9);
    sids(i)=cellstr(sid);
end;

tmp=textscan(fid,['%s' repmat('%f',1,nc-1)],'CollectOutput',1);
fclose(fid);

dataframe.sids=sids;
dataframe.pids=tmp{1};
dataframe.xpr=tmp{2};
[jnk ord]=sort(sids);
dataframe.xpr=dataframe.xpr(:,ord);
dataframe.sids=dataframe.sids(ord);

%Read in the Key File Info
dataframe.key=[];
dataframe.keyHead=[];
if(~isempty(keyPth))
	disp('Reading Key Info...');
    key=scanfile(char(keyPth));
    dataframe.keyHead=key(1,2:end)';
    key=key(2:end,:);
    k=cell(length(dataframe.sids),size(key,2)-1);
    k(:)=cellstr('');
    [a b c]=intersect(key(:,1),dataframe.sids);
    k(c,:)=key(b,2:end);
    numeric=zeros(1,size(k,2));
    for(i=1:size(k,2))
        if(~isempty(c2n(k(:,i))))
            numeric(i)=1;
            k(strcmp(k(:,i),''),i)=cellstr('NaN');
        end;
    end;
    [jnk ord]=sort(numeric);
    dataframe.keyHead=dataframe.keyHead(ord);
    k=k(:,ord);
    numeric=numeric(ord);
    for(i=find(numeric))
        k(:,i)=num2cell(c2n(k(:,i)));
    end;           
    dataframe.key=k;
end;

%Read in the Annotation Info
if(~isempty(annoPth))
	disp('Reading Annotations...');
    anno=scanfile(char(annoPth));
    dataframe.annoHead=anno(1,2:end);
    anno=anno(2:end,:);
    [a b c]=intersect(anno(:,1),dataframe.pids);
    dataframe.anno=anno(b,2:end);
    dataframe.pids=dataframe.pids(c,:);
    dataframe.xpr=dataframe.xpr(c,:);
end;


%Get the Important Information
dataframe.anno=strrep(dataframe.anno,'"','');
timecol = strcmp(dataframe.annoHead,'Peak Centroid Time');
mzcol = strcmp(dataframe.annoHead,'Monoisotopic m/z');
imcol = strcmp(dataframe.annoHead,'Mobility');
times = regexprep(strtok(dataframe.anno(:, timecol)),',','');
dataframe.data(:,2) = c2n(times);
dataframe.data(:,1) = c2n(strtok(dataframe.anno(:, mzcol)));
if (sum(imcol ~= 0))
    dataframe.data(:,3) = c2n(strtok(dataframe.anno(:, imcol)));
end;
dataframe.e=c2n(dataframe.anno(:,strcmp(dataframe.annoHead,'Charge State')));
dataframe.pep=dataframe.anno(:,strcmp(dataframe.annoHead,'Modified Peptide Sequence'));
dataframe.pCode=dataframe.anno(:,strcmp(dataframe.annoHead,'Primary Protein Name'));

end
