# Supplementary material for: A flexible statistical model for alignment of label-free proteomics data – incorporating ion mobility and product ion information
Source: BMC Bioinformatics. 2013 Dec 16;14:364. doi: 10.1186/1471-2105-14-364 (PMC3878627; doi:10.1186/1471-2105-14-364)
Supplement: Additional file 5 — Alignment Model Matlab Code. Additional file 5 contains the Matlab code for our alignment method. See Additional file 1 for more details. [file 1471-2105-14-364-S5.zip › ProteomicsAlignmentModel/readFragmentFile.m]

function [ data] = readFragmentFile( filename, sample_id, product_ion_limit, quality_limit )
%READFRAGMENTFILE Reads a final fragment.csv file with ion mobility and
%high energy data and creates a data frame

%Read in the file and store the headings
disp('Reading Fragment File...');
initial = scanfile2(filename,',');
header = initial(1,:);
initial = initial(2:end,:);

%Determine Which Columns Contain peptide pass state, peptide index, m/z, retention time, ion mobility drift
%time, charge state, intensity peptide sequence, protein name, fragment profile,
%product ion type, product ion m/z, and product ion intensity.

pass = strcmp(header,'peptide.Pass');
index = strcmp(header,'peptide.Rank');
pep_id = strcmp(header,'precursor.leID');
pkey = strcmp(header,'protein.key');
mz = strcmp(header,'precursor.mz');
rt = strcmp(header,'precursor.retT');
im = strcmp(header,'precursor.Mobility');
cs = strcmp(header,'precursor.z');
ints = strcmp(header,'precursor.inten');
pepseq = strcmp(header,'peptide.seq');
protname = strcmp(header,'protein.Accession') | strcmp(header,'protein.name');
fragstring = strcmp(header,'peptide.MatchedProductsString');
prodion = strcmp(header,'fragment.str');
prodmz = strcmp(header,'product.m_z');
prodrt = strcmp(header,'product.retT');
prodim = strcmp(header,'product.Mobility');
prodints = strcmp(header,'product.inten');
prodrank = strcmp(header,'product.rank');
maxproduct = max(c2n(initial(:,prodrank)));
annotations = (strncmp(header,'protein',7) | strncmp(header,'peptide',7) | strncmp(header,'precursor',9)) & ~mz & ~rt & ~im & ~cs & ~pepseq & ~protname & ~fragstring;

%Filter out any rows that are not "Pass1" - These are the most confident measurements
if (quality_limit==1)
	filtered = initial(strcmp(initial(:,pass),'Pass1'),:);
elseif (quality_limit==2)
	filtered = initial(strcmp(initial(:,pass),'Pass1')|strcmp(initial(:,pass),'Pass2'),:);
else
    filtered = initial;
end;
%Determine the list of peptides with the peptide sequence (there may be some
%duplicates)
upeps = unique(filtered(:,pepseq));
npeps = numel(upeps);
plist = cell(npeps,1);
rlist = cell(npeps,1);
for i=1:npeps
    key = filtered(find(strcmp(filtered(:,pepseq), upeps(i))==1,1),pkey);
    rank = filtered(find(strcmp(filtered(:,pepseq), upeps(i))==1,1),index);
    plist(i) = key;
    rlist(i) = rank;
end;

%Initialize the data frame

data.sids = sample_id;
data.pids = cell(npeps,1);
data.xpr = zeros(npeps,1);
data.key = [];
data.keyHead = [];
data.anno = cell(npeps,sum(annotations+mz+rt+im+cs+pepseq+protname+fragstring));
data.pep = cell(npeps,1);
data.data = [];
data.e = zeros(npeps,1);
data.pCode = cell(npeps,1);
data.productmz = zeros(npeps,product_ion_limit);
data.productrt = zeros(npeps,product_ion_limit);
data.productim = zeros(npeps,product_ion_limit);
data.productints = zeros(npeps,product_ion_limit);
data.productanno = cell(npeps,product_ion_limit);

seqlist = cell(npeps,1);

%Scan through the matrix, collecting data for each peptide and filling the
%data frame

for i=1:npeps
    
    %Get the rows corresponding to this peptide
    peprows = filtered(strcmp(filtered(:,pkey),plist(i)) & strcmp(filtered(:,index),rlist(i)),:);
    %Check to make sure this peptide is not a duplicate
    if (numel(find(strcmp(seqlist(:), peprows(1,pepseq))==1)) > 0)
        continue;
    end;
    
    %Store the data for this peptide in the data frame
    data.pids(i) = peprows(1,pep_id);
    intensities = c2n(peprows(1,ints));
	data.xpr(i,1) = intensities(1);
    data.pep(i) = peprows(1,pepseq);
	pcode = peprows(1,protname);
	pcode = pcode(1);
	pcode_parts = regexp(char(pcode),'\s','split');
	data.pCode(i) = pcode_parts(1);
    dim = 3;
	if (sum(im)==0)
		data.anno(i,:) = [peprows(1,rt) peprows(1,mz) peprows(1,cs) peprows(1,pepseq) peprows(1,protname) peprows(1,fragstring) peprows(1,annotations)];
        dim = 2;
	else
		data.anno(i,:) = [peprows(1,rt) peprows(1,mz) peprows(1,im) peprows(1,cs) peprows(1,pepseq) peprows(1,protname) peprows(1,fragstring) peprows(1,annotations)];
	end;
    seqlist(i) = peprows(1,pepseq);
    
	data.data(i,:) = [c2n(peprows(1,mz)) c2n(peprows(1,rt)) c2n(peprows(1,im))];
    data.e(i) = c2n(peprows(1,cs));
    
    %Use the 5 most intense product ions (We can change this storage
    %according to what data we want)
    [sorted indices] = sort(c2n(peprows(:,prodints)), 'descend');

    
    pmzs = zeros(1,maxproduct);
    pmzs(:) = nan;
    pmzs(1,1:numel(indices)) = c2n(peprows(indices,prodmz))';
    prts = zeros(1,maxproduct);
    prts(:) = nan;
    prts(1,1:numel(indices)) = c2n(peprows(indices,prodrt))';
    pims = zeros(1,maxproduct);
    pims(:) = nan;
    if (dim==3)
        pims(1,1:numel(indices)) = c2n(peprows(indices,prodim))';
    end;
    pints = zeros(1,maxproduct);
    pints(:) = nan;
    pints(1,1:numel(indices)) = c2n(peprows(indices,prodints))';
    pions = peprows(indices(1:numel(indices)),prodion)';
   
	data.productmz(i,:) = nan;
	data.productmz(i,1:numel(pmzs)) = pmzs;
    data.productrt(i,:) = nan;
	data.productrt(i,1:numel(prts)) = prts;
    data.productim(i,:) = nan;
	data.productim(i,1:numel(pims)) = pims;
	data.productints(i,:) = nan;
	data.productints(i,1:numel(pints)) = pints;
	data.productanno(i,:) = cellstr(['-']);
	data.productanno(i,1:numel(pions)) = pions;

end;

%Assign the proper headers

if (sum(im)==0)
    temp = {'Retention Time', 'Mass to Charge Ratio', 'Charge State', 'Modified Peptide Sequence', 'Protein Name', 'Fragment String'};
	data.annoHead = [temp header(annotations)];
else
	temp = {'Retention Time', 'Mass to Charge Ratio', 'Ion Mobility', 'Charge State', 'Modified Peptide Sequence', 'Protein Name', 'Fragment String'};
	data.annoHead = [temp header(annotations)];
end;

num_prod = find(sum(data.productmz,1)==0,1)-1;
if (isempty(num_prod))
num_prod = size(data.productmz,2);
end;
if (num_prod > product_ion_limit)
num_prod = product_ion_limit;
end;
data.productmz = data.productmz(:,1:num_prod);
data.productrt = data.productrt(:,1:num_prod);
data.productim = data.productim(:,1:num_prod);
data.productints = data.productints(:,1:num_prod);
data.productanno = data.productanno(:,1:num_prod);

end
