# Supplementary material for: A flexible statistical model for alignment of label-free proteomics data – incorporating ion mobility and product ion information
Source: BMC Bioinformatics. 2013 Dec 16;14:364. doi: 10.1186/1471-2105-14-364 (PMC3878627; doi:10.1186/1471-2105-14-364)
Supplement: Additional file 5 — Alignment Model Matlab Code. Additional file 5 contains the Matlab code for our alignment method. See Additional file 1 for more details. [file 1471-2105-14-364-S5.zip › ProteomicsAlignmentModel/readSpectrumXMLandFinalFragCSV.m]

function [ data] = readSpectrumXMLandFinalFragCSV( xmlfilename, fragfilename, sample_id, product_ion_limit, quality_limit )
%READSPECTRUMXMLFILE Reads a spectrum.xml file and creates a data frame

%Initialize the variables and dataset structures
h_mass = 1.00725;
init_pep = 500000;
init_prod = product_ion_limit;
init_prod_all = product_ion_limit*init_pep;

rdg_le_format = 0;
rdg_he_format = 0;
rdg_le = 0;
rdg_he = 0;
rdg_le_he_cluster = 0;

le_format = cell(30,1);
he_format = cell(30,1);

data.sids = sample_id;
data.xpr = zeros(init_pep,1);
data.key = [];
data.anno = cell(init_pep,100);
data.keyHead = [];
data.pep = cell(init_pep,1);
data.e = zeros(init_pep,1);
data.pCode = cell(init_pep,1);
data.productmz = zeros(init_pep,init_prod);
data.productrt = zeros(init_pep,product_ion_limit);
data.productim = zeros(init_pep,product_ion_limit);
data.productints = zeros(init_pep,init_prod);

he = zeros(init_prod_all,4);

le_id_field = 0;
le_mass_field = 0;
le_charge_field = 0;
le_rt_field = 0;
le_im_field = 0;
le_ints_field = 0;
le_z_field = 0;
le_mobility_sd_field = 0;
le_liftoff_field = 0;
le_infup_field = 0;
le_infdown_field = 0;
le_touchdown_field = 0;
le_fwhm_field = 0;

he_id_field = 0;
he_mass_field = 0;
he_charge_field = 0;
he_rt_field = 0;
he_im_field = 0;
he_ints_field = 0;

disp('Reading Spectrum File...');
fh = fopen(xmlfilename);
line = fgetl(fh);

%Read the Spectrum.XML file and fill the dataset structure

while ischar(line)
    line = strtrim(line);
    if ( ~rdg_le_format && ~rdg_he_format && ~rdg_le && ~rdg_he && ~rdg_le_he_cluster )
        if (strcmp(line,'<FORMAT FRAGMENTATION_LEVEL="0">'))
            rdg_le_format = 1;
        elseif (strcmp(line,'<FORMAT FRAGMENTATION_LEVEL="1">'))
            rdg_he_format = 1;
        elseif (strcmp(line,'<DATA CORRECTED="true">'))
            rdg_le = 1;
        elseif (strcmp(line,'<HE_DATA CORRECTED="true">'))
            rdg_he = 1;
        elseif (strcmp(line,'<PRECURSOR_PRODUCT_BINS>'))
            rdg_le_he_cluster = 1;
        end;
    elseif ( rdg_le_format && ~rdg_he_format && ~rdg_le && ~rdg_he && ~rdg_le_he_cluster )
        if (strcmp(line,'</FORMAT>'))
            le_id_field = find(strcmp(le_format,cellstr('LE_ID'))==1);
            le_ints_field = find(strcmp(le_format,cellstr('Intensity'))==1);
            le_mass_field = find(strcmp(le_format,cellstr('Mass'))==1);
            le_charge_field = find(strcmp(le_format,cellstr('AverageCharge'))==1);
            le_rt_field = find(strcmp(le_format,cellstr('RT'))==1);
            le_im_field = find(strcmp(le_format,cellstr('Mobility'))==1);
            le_z_field = find(strcmp(le_format,cellstr('Z'))==1);
            le_mobility_sd_field = find(strcmp(le_format,cellstr('MobilitySD'))==1);
            le_liftoff_field = find(strcmp(le_format,cellstr('LiftOffRT'))==1);
            le_infup_field = find(strcmp(le_format,cellstr('InfUpRT'))==1);
            le_infdown_field = find(strcmp(le_format,cellstr('InfDownRT'))==1);
            le_touchdown_field = find(strcmp(le_format,cellstr('TouchDownRT'))==1);
            le_fwhm_field = find(strcmp(le_format,cellstr('FWHM'))==1);
            if (~isempty(le_im_field))
                dim = 3;
            else
                dim = 2;
            end;
            data.data = zeros(init_pep,dim);
            rdg_le_format = 0;
            data.annoHead = le_format';
        else
            line_parts = regexp(line,'"','split');
            le_format(c2n(line_parts(2))) = cellstr(line_parts(4));
        end;
    elseif ( ~rdg_le_format && rdg_he_format && ~rdg_le && ~rdg_he && ~rdg_le_he_cluster )
        if (strcmp(line,'</FORMAT>'))
            he_id_field = find(strcmp(he_format,cellstr('HE_ID'))==1);
            he_mass_field = find(strcmp(he_format,cellstr('Mass'))==1);
            he_rt_field = find(strcmp(he_format,cellstr('RT'))==1);
            he_im_field = find(strcmp(he_format,cellstr('Mobility'))==1);
            he_charge_field = find(strcmp(he_format,cellstr('Z'))==1);
            he_ints_field = find(strcmp(he_format,cellstr('Intensity'))==1);
            rdg_he_format = 0;
        else
            line_parts = regexp(line,'"','split');
            he_format(c2n(line_parts(2))) = cellstr(line_parts(4));
        end;
    elseif ( ~rdg_le_format && ~rdg_he_format && rdg_le && ~rdg_he && ~rdg_le_he_cluster )
        if (strcmp(line,'</DATA>'))
            rdg_le = 0;
        else
            line_parts = regexp(line,'\s+','split');
            le_index = c2n(line_parts(le_id_field));
            data.pids(le_index) = le_index;
            data.anno(le_index,1:numel(line_parts)) = cellstr(line_parts')';
            data.xpr(le_index) = c2n(line_parts(le_ints_field));
            data.e(le_index) = c2n(line_parts(le_z_field));
            data.data(le_index,1) = (c2n(line_parts(le_mass_field)) + (c2n(line_parts(le_z_field))-1)*h_mass)/c2n(line_parts(le_z_field));
            data.anno(le_index,numel(line_parts)+1) = cellstr(num2str(data.data(le_index,1)));
            data.data(le_index,2) = c2n(line_parts(le_rt_field));
            if (dim==3)
                data.data(le_index,3) = c2n(line_parts(le_im_field));
            end;
            data.pep(le_index) = cellstr('-');
            data.pCode(le_index) = cellstr('-');
        end;
    elseif ( ~rdg_le_format && ~rdg_he_format && ~rdg_le && rdg_he && ~rdg_le_he_cluster )
        if (strcmp(line,'</HE_DATA>'))
            rdg_he = 0;
        else
            line_parts = regexp(line,'\s+','split');
            he_index = c2n(line_parts(he_id_field));
            he(he_index,1) = (c2n(line_parts(he_mass_field)) + (c2n(line_parts(he_charge_field))-1)*h_mass)/c2n(line_parts(he_charge_field));
            he(he_index,2) = c2n(line_parts(he_ints_field));
            he(he_index,3) = c2n(line_parts(he_rt_field));
            if (dim==3)
                he(he_index,4) = c2n(line_parts(he_im_field));
            end;
        end;
    elseif ( ~rdg_le_format && ~rdg_he_format && ~rdg_le && ~rdg_he && rdg_le_he_cluster )
        if (strcmp(line,'</PRECURSOR_PRODUCT_BINS>'))
            rdg_le_he_cluster = 0;
        else
            line_parts = regexp(line,'"','split');
            he_ids = c2n(regexp(char(line_parts(4)),',','split'));
            he_mzs = he(he_ids,1);
            he_ints = he(he_ids,2);
            [data.productints(c2n(line_parts(2)),1:numel(he_mzs)) order] = sort(he_ints);
            data.productmz(c2n(line_parts(2)),1:numel(he_mzs)) = he(he_ids(order),1);
            data.productrt(c2n(line_parts(2)),1:numel(he_mzs)) = he(he_ids(order),3);
            if (dim==3)
                data.productim(c2n(line_parts(2)),1:numel(he_mzs)) = he(he_ids(order),4);
            end;
        end;
        
    end;
    line = fgetl(fh);
end

fclose(fh);

not_empty = find(sum(data.data==0,2)==0);
num_peps = numel(not_empty);
data.pids = data.pids(not_empty);
data.xpr = data.xpr(not_empty);
data.data = data.data(not_empty,:);
data.e = data.e(not_empty);
data.pep = data.pep(not_empty);
data.pCode = data.pCode(not_empty);

last_empty = find(sum(data.productmz,1)==0,1);
if (~isempty(last_empty))
    num_prod = last_empty-1;
else
    num_prod = size(data.productmz,2);
end;
if (num_prod > product_ion_limit)
    num_prod = product_ion_limit;
end;
data.productmz = data.productmz(1:num_peps,1:num_prod);
data.productrt = data.productrt(1:num_peps,1:num_prod);
data.productim = data.productim(1:num_peps,1:num_prod);
data.productints = data.productints(1:num_peps,1:num_prod);
data.productanno = cell(num_peps,num_prod);

%Read in the finalfrag.csv file and store the headings
disp('Reading Fragment File and Adding Annotations...');
initial = scanfile2(fragfilename,',');
header = initial(1,:);
initial = initial(2:end,:);

%Determine Which Columns Contain peptide pass state, peptide index, m/z, retention time, ion mobility drift
%time, charge state, intensity peptide sequence, protein name, fragment profile,
%product ion type, product ion m/z, and product ion intensity.

pass = strcmp(header,'peptide.Pass');
index = strcmp(header,'peptide.Rank');
pep_id = strcmp(header,'precursor.leID');
mz = strcmp(header,'precursor.mz');
rt = strcmp(header,'precursor.retT');
im = strcmp(header,'precursor.Mobility');
imsd = strcmp(header,'precursor.MobilitySD');
fwhm = strcmp(header,'precursor.fwhm');
liftoff = strcmp(header,'precursor.liftOffRT');
infup = strcmp(header,'precursor.infUpRT');
infdown = strcmp(header,'precursor.infDownRT');
touchdown = strcmp(header,'precursor.touchDownRT');
fragstring = strcmp(header,'peptide.MatchedProductsString');
cs = strcmp(header,'precursor.z');
acs = strcmp(header,'precursor.charge');
ints = strcmp(header,'precursor.inten');
pkey = strcmp(header,'protein.key');
pepseq = strcmp(header,'peptide.seq');
protname = strcmp(header,'protein.Accession') | strcmp(header,'protein.name');
prodion = strcmp(header,'fragment.str');
prodmz = strcmp(header,'product.m_z');
prodrt = strcmp(header,'product.retT');
prodim = strcmp(header,'product.Mobility');
prodints = strcmp(header,'product.inten');
prodrank = strcmp(header,'product.rank');
maxproduct = max(c2n(initial(:,prodrank)));
annotations = (strncmp(header,'protein',7) | strncmp(header,'peptide',7) | strncmp(header,'precursor',9)) & ~imsd & ~fwhm & ~liftoff & ~touchdown & ~infup & ~infdown & ~mz & ~rt & ~im & ~cs & ~ints & ~acs & ~pepseq & ~protname & ~fragstring;

num_fields1 = sum(annotations+mz+pepseq+protname+fragstring);
num_fields2 = find(cellfun('isempty',data.annoHead)==1,1);
num_fields = num_fields1 + num_fields2;
data.annoHead(num_fields2+1:num_fields2+4) = {'Mass to Charge Ratio', 'Modified Peptide Sequence', 'Protein Name', 'Fragment String'};
data.annoHead(num_fields2+5:num_fields) = header(annotations);
data.anno = data.anno(1:num_peps,1:num_fields);

%Filter out any rows that are not "Pass1" - These are the most confident measurements
if (quality_limit==1)
    filtered = initial(strcmp(initial(:,pass),'Pass1'),:);
elseif (quality_limit==2)
    filtered = initial(strcmp(initial(:,pass),'Pass1')|strcmp(initial(:,pass),'Pass2'),:);
else
    filtered = initial;
end;

%Determine the list of peptides with the peptide sequence (there may be some
%duplicates)
upeps = unique(filtered(:,pepseq));
npeps = numel(upeps);
plist = cell(npeps,1);
rlist = cell(npeps,1);
for i=1:npeps
    key = filtered(find(strcmp(filtered(:,pepseq), upeps(i))==1,1),pkey);
    rank = filtered(find(strcmp(filtered(:,pepseq), upeps(i))==1,1),index);
    plist(i) = key;
    rlist(i) = rank;
end;

seqlist = [];

%Scan through the matrix, collecting data for each peptide and filling the
%data frame

for i=1:npeps
    %Get the rows corresponding to this peptide
    peprows = filtered(strcmp(filtered(:,pkey),plist(i)) & strcmp(filtered(:,index),rlist(i)),:);
    %Check to make sure this peptide is not a duplicate
    if (numel(find(strcmp(seqlist(:), peprows(1,pepseq))==1)) > 0)
        continue;
    end;
    
    %Store the data for this peptide in the data frame
    pid = c2n(peprows(1,pep_id));
    pid_index = find(data.pids==pid);
    if (isempty(pid_index) || floor(data.data(pid_index,1)) ~= floor(c2n(peprows(1,mz))))
        continue;
    end;
    data.anno(pid_index,num_fields2+2:num_fields2+4) = [peprows(1,pepseq) peprows(1,protname) peprows(1,fragstring)];
    data.anno(pid_index,num_fields2+5:num_fields) = peprows(1,annotations);
    data.pep(pid_index) = peprows(1,pepseq);
    pcode = peprows(1,protname);
    pcode = pcode(1);
    pcode_parts = regexp(char(pcode),'\s','split');
    data.pCode(pid_index) = pcode_parts(1);

    %Use the most intense product ions (We can change this storage
    %according to what data we want)
    [sorted indices] = sort(c2n(peprows(:,prodints)), 'descend');
    
    pmzs = zeros(1,maxproduct);
    pmzs(:) = nan;
    pmzs(1,1:numel(indices)) = c2n(peprows(indices,prodmz))';
    prts = zeros(1,maxproduct);
    prts(:) = nan;
    prts(1,1:numel(indices)) = c2n(peprows(indices,prodrt))';
    pims = zeros(1,maxproduct);
    pims(:) = nan;
    if (dim==3)
        pims(1,1:numel(indices)) = c2n(peprows(indices,prodim))';
    end;
    pints = zeros(1,maxproduct);
    pints(:) = nan;
    pints(1,1:numel(indices)) = c2n(peprows(indices,prodints))';
    pions = peprows(indices(1:numel(indices)),prodion)';
    
    data.productmz(pid_index,:) = nan;
    data.productmz(pid_index,1:numel(pmzs)) = pmzs;
    data.productrt(pid_index,:) = nan;
	data.productrt(pid_index,1:numel(prts)) = prts;
    data.productim(pid_index,:) = nan;
	data.productim(pid_index,1:numel(pims)) = pims;
    data.productints(pid_index,:) = nan;
    data.productints(pid_index,1:numel(pints)) = pints;
    data.productanno(pid_index,:) = cellstr(['-']);
    data.productanno(pid_index,1:numel(pions)) = pions;
    
end;

num_prod = find(sum(data.productmz,1)==0,1)-1;
if (isempty(num_prod))
    num_prod = size(data.productmz,2);
end;
if (num_prod > product_ion_limit)
    num_prod = product_ion_limit;
end;
data.productmz = data.productmz(1:num_peps,1:num_prod);
data.productrt = data.productrt(:,1:num_prod);
data.productim = data.productim(:,1:num_prod);
data.productints = data.productints(1:num_peps,1:num_prod);
data.productanno = data.productanno(1:num_peps,1:num_prod);

end
