# Supplementary material for: A flexible statistical model for alignment of label-free proteomics data – incorporating ion mobility and product ion information
Source: BMC Bioinformatics. 2013 Dec 16;14:364. doi: 10.1186/1471-2105-14-364 (PMC3878627; doi:10.1186/1471-2105-14-364)
Supplement: Additional file 5 — Alignment Model Matlab Code. Additional file 5 contains the Matlab code for our alignment method. See Additional file 1 for more details. [file 1471-2105-14-364-S5.zip › ProteomicsAlignmentModel/readSpectrumXMLFile.m]

function [ data] = readSpectrumXMLFile( filename, sample_id, product_ion_limit )
%READSPECTRUMXMLFILE Reads a spectrum.xml file and creates a data frame

h_mass = 1.0078;
init_pep = 300000;
init_prod = product_ion_limit;
init_prod_all = product_ion_limit*init_pep;

rdg_le_format = 0;
rdg_he_format = 0;
rdg_le = 0;
rdg_he = 0;
rdg_le_he_cluster = 0;

le_format = cell(30,1);
he_format = cell(30,1);

data.sids = sample_id;
data.xpr = zeros(init_pep,1);
data.key = [];
data.anno = cell(init_pep,30);
data.keyHead = [];
data.pep = cell(init_pep,1);
data.e = zeros(init_pep,1);
data.pCode = cell(init_pep,1);
data.productmz = zeros(init_pep,init_prod);
data.productrt = zeros(init_pep,product_ion_limit);
data.productim = zeros(init_pep,product_ion_limit);
data.productints = zeros(init_pep,init_prod);

he = zeros(init_prod_all,4);

le_id_field = 0;
he_id_field = 0;
le_mass_field = 0;
le_charge_field = 0;
le_rt_field = 0;
le_im_field = 0;
he_mass_field = 0;
he_rt_field = 0;
he_im_field = 0;
he_charge_field = 0;
le_ints_field = 0;
he_ints_field = 0;

disp('Reading Spectrum File...');

fh = fopen(filename);
line = fgetl(fh);

while ischar(line)
    line = strtrim(line);
    if ( ~rdg_le_format && ~rdg_he_format && ~rdg_le && ~rdg_he && ~rdg_le_he_cluster )
        if (strcmp(line,'<FORMAT FRAGMENTATION_LEVEL="0">'))
            rdg_le_format = 1;
        elseif (strcmp(line,'<FORMAT FRAGMENTATION_LEVEL="1">'))
            rdg_he_format = 1;
        elseif (strcmp(line,'<DATA CORRECTED="true">'))
            rdg_le = 1;
        elseif (strcmp(line,'<HE_DATA CORRECTED="true">'))
            rdg_he = 1;
        elseif (strcmp(line,'<PRECURSOR_PRODUCT_BINS>'))
            rdg_le_he_cluster = 1;
        end;
    elseif ( rdg_le_format && ~rdg_he_format && ~rdg_le && ~rdg_he && ~rdg_le_he_cluster )
        if (strcmp(line,'</FORMAT>'))
            le_id_field = find(strcmp(le_format,cellstr('LE_ID'))==1);
            le_ints_field = find(strcmp(le_format,cellstr('Intensity'))==1);
            le_mass_field = find(strcmp(le_format,cellstr('Mass'))==1);
            le_charge_field = find(strcmp(le_format,cellstr('Z'))==1);
            le_rt_field = find(strcmp(le_format,cellstr('RT'))==1);
            le_im_field = find(strcmp(le_format,cellstr('Mobility'))==1);
			if (~isempty(le_im_field))
				dim = 3;
			else
				dim = 2;
			end;
			data.data = zeros(init_pep,dim);
            rdg_le_format = 0;
            data.annoHead = le_format';
        else
            line_parts = regexp(line,'"','split');
            le_format(c2n(line_parts(2))) = cellstr(line_parts(4));
        end;
    elseif ( ~rdg_le_format && rdg_he_format && ~rdg_le && ~rdg_he && ~rdg_le_he_cluster )
        if (strcmp(line,'</FORMAT>'))
            he_id_field = find(strcmp(he_format,cellstr('HE_ID'))==1);
            he_mass_field = find(strcmp(he_format,cellstr('Mass'))==1);
            he_rt_field = find(strcmp(he_format,cellstr('RT'))==1);
            he_im_field = find(strcmp(he_format,cellstr('Mobility'))==1);
            he_charge_field = find(strcmp(he_format,cellstr('Z'))==1);
            he_ints_field = find(strcmp(he_format,cellstr('Intensity'))==1);
            rdg_he_format = 0;
        else
            line_parts = regexp(line,'"','split');
            he_format(c2n(line_parts(2))) = cellstr(line_parts(4));
        end;
    elseif ( ~rdg_le_format && ~rdg_he_format && rdg_le && ~rdg_he && ~rdg_le_he_cluster )
        if (strcmp(line,'</DATA>'))
            rdg_le = 0;
        else
            line_parts = regexp(line,'\s+','split');
            le_index = c2n(line_parts(le_id_field));
            data.pids(le_index) = le_index;
            data.anno(le_index,1:numel(line_parts)) = cellstr(line_parts')';
            data.xpr(le_index) = c2n(line_parts(le_ints_field));
            data.e(le_index) = c2n(line_parts(le_charge_field));
            data.data(le_index,1) = (c2n(line_parts(le_mass_field)) + (c2n(line_parts(le_charge_field))-1)*h_mass)/c2n(line_parts(le_charge_field));
            data.anno(le_index,numel(line_parts)+1) = cellstr(num2str(data.data(le_index,1)));
            data.data(le_index,2) = c2n(line_parts(le_rt_field));
            if (dim==3)
                data.data(le_index,3) = c2n(line_parts(le_im_field));
            end;
            data.pep(le_index) = cellstr('-');
            data.pCode(le_index) = cellstr('-');
        end;
    elseif ( ~rdg_le_format && ~rdg_he_format && ~rdg_le && rdg_he && ~rdg_le_he_cluster )
        if (strcmp(line,'</HE_DATA>'))
            rdg_he = 0;
        else
            line_parts = regexp(line,'\s+','split');
            he_index = c2n(line_parts(he_id_field));
			he(he_index,1) = (c2n(line_parts(he_mass_field)) + (c2n(line_parts(he_charge_field))-1)*h_mass)/c2n(line_parts(he_charge_field));
			he(he_index,2) = c2n(line_parts(he_ints_field));
            he(he_index,3) = c2n(line_parts(he_rt_field));
            if (dim==3)
                he(he_index,4) = c2n(line_parts(he_im_field));
            end;
        end;
    elseif ( ~rdg_le_format && ~rdg_he_format && ~rdg_le && ~rdg_he && rdg_le_he_cluster )
        if (strcmp(line,'</PRECURSOR_PRODUCT_BINS>'))
            rdg_le_he_cluster = 0;
        else
            line_parts = regexp(line,'"','split');
            he_ids = c2n(regexp(char(line_parts(4)),',','split'));
            he_mzs = he(he_ids,1);
            he_ints = he(he_ids,2);
            [data.productints(c2n(line_parts(2)),1:numel(he_mzs)) order] = sort(he_ints);
            data.productmz(c2n(line_parts(2)),1:numel(he_mzs)) = he(he_ids(order),1);
            data.productrt(c2n(line_parts(2)),1:numel(he_mzs)) = he(he_ids(order),3);
            if (dim==3)
                data.productim(c2n(line_parts(2)),1:numel(he_mzs)) = he(he_ids(order),4);
            end;
        end;
        
    end;
    line = fgetl(fh);
end

fclose(fh);

not_empty = find(sum(data.data==0,2)==0);
num_peps = numel(not_empty);

data.pids = data.pids(not_empty);
data.xpr = data.xpr(not_empty);
data.data = data.data(not_empty,:);
data.e = data.e(not_empty);
data.pep = data.pep(not_empty);
data.pCode = data.pCode(not_empty);

num_fields = find(cellfun('isempty',data.annoHead)==1,1)-1;
data.annoHead = data.annoHead(1:num_fields);
data.annoHead(num_fields+1) = cellstr('Monoisotopic m/z');
data.annoHead(num_fields+2) = cellstr('Modified Peptide Sequence');
data.annoHead(num_fields+3) = cellstr('Primary Protein Name');
num_fields = num_fields+3;
data.anno = data.anno(1:num_peps,1:num_fields);

last_empty = find(sum(data.productmz,1)==0,1);
if (~isempty(last_empty))
    num_prod = last_empty-1;
else
    num_prod = size(data.productmz,2);
end;
if (num_prod > product_ion_limit)
num_prod = product_ion_limit;
end;
data.productmz = data.productmz(1:num_peps,1:num_prod);
data.productints = data.productints(1:num_peps,1:num_prod);
data.productrt = data.productrt(1:num_peps,1:num_prod);
data.productim = data.productim(1:num_peps,1:num_prod);
data.productanno = cell(num_peps,num_prod);
data.productanno(:) = cellstr(['-']);

end
