# Supplementary material for: A flexible statistical model for alignment of label-free proteomics data – incorporating ion mobility and product ion information
Source: BMC Bioinformatics. 2013 Dec 16;14:364. doi: 10.1186/1471-2105-14-364 (PMC3878627; doi:10.1186/1471-2105-14-364)
Supplement: Additional file 5 — Alignment Model Matlab Code. Additional file 5 contains the Matlab code for our alignment method. See Additional file 1 for more details. [file 1471-2105-14-364-S5.zip › ProteomicsAlignmentModel/sampleconfig.txt]

%DESCRIPTION:
Sample Config File
%FILENAMES:
/Users/igsp/Desktop/SmallHDMSE_01_500-505_100pi.mat
/Users/igsp/Desktop/SmallHDMSE_02_500-505_100pi.mat
%DIMNAMES:
Monoisotopic m/z,Peak Centroid Time,Ion Mobility
%NGIVEN:
0
%MEASHE:
0
%HEVECT:
0
%ITERATIONS:
10
50
25
%NSPLIT:
2
%CODE:
/Users/igsp/Dropbox/Duke/LucasLab/Code/ProteomicsAlignmentModel/
%OUT:
/Users/igsp/Desktop/
%START_COMBINE:
START
%LOCAL_CLUSTER:
LOCAL
