# Supplementary material for: A flexible statistical model for alignment of label-free proteomics data – incorporating ion mobility and product ion information
Source: BMC Bioinformatics. 2013 Dec 16;14:364. doi: 10.1186/1471-2105-14-364 (PMC3878627; doi:10.1186/1471-2105-14-364)
Supplement: Additional file 5 — Alignment Model Matlab Code. Additional file 5 contains the Matlab code for our alignment method. See Additional file 1 for more details. [file 1471-2105-14-364-S5.zip › ProteomicsAlignmentModel/splitData.m]

function [ split_datasets n_split parameters mcmcparams ] = splitData( datasets, parameters, n_split, min_gap, usecharge, usemz )
% This function splits the given datasets by M/Z into n_split subsets for parallel
% alignment.

% Determine the Known Matches in the datasets

parameters.numds = length(datasets);           %Number of Datasets
keys = cell(parameters.numds,1);               %Annotation keys for the peptides in each dataset
parameters.numdim = inf;                       %The number of dimensions in the dataset with the least dimensions
parameters.totalpep = 0;                       %The total number of peptides measured in all datasets
parameters.maxpepperds = 0;                    %The number of peptides in the largest dataset
parameters.totalproduct = 0;
parameters.maxsamples = 0;
parameters.totalsamples = 0;

disp('Making Initial Matches from Identifications...');

for i=1:parameters.numds
    %Check the Integrity of the Data Structure
    if (~isfield(datasets(i),'xpr') || ~isfield(datasets(i),'data') ...
            || ~isfield(datasets(i),'e') || ~isfield(datasets(i),'pep') ...
            || ~isfield(datasets(i),'pCode') || ~isfield(datasets(i),'anno') ...
            || ~isfield(datasets(i),'sids')  || ~isfield(datasets(i),'pids') ... 
            || ~isfield(datasets(i),'key')  || ~isfield(datasets(i),'keyHead') ... 
            || ~isfield(datasets(i),'annoHead'))
        error('There seems to be a problem with one of your datasets. Please utilize the prepareDatasets function to ensure correct formatting. For instructions, consult the README.'); 
    end;
            
    [r c] = size(datasets(i).data);
    parameters.numdim = min(parameters.numdim, c);
    parameters.totalpep = parameters.totalpep + r;
    parameters.maxpepperds = max(parameters.maxpepperds,r);
    parameters.maxsamples = max(parameters.maxsamples, size(datasets(i).xpr,2));
    parameters.totalsamples = parameters.totalsamples + size(datasets(i).xpr,2);    parameters.numdim = min(parameters.numdim, c);
    if (isfield(datasets(i),'productmz'))
        parameters.totalproduct = parameters.totalproduct + sum(~isnan(datasets(i).productmz(:)));
    end;

end;

parameters.lpepslots = parameters.totalpep*2;
parameters.lprodslots = parameters.maxproductperpep*parameters.numds;

%%%% Make a Key for each Peptide from its Peptide Sequence and Make the sparse matrices for the product ion data
peps = cell(parameters.maxpepperds,parameters.numds);
productanno = cell(parameters.maxpepperds,parameters.maxproductperpep,parameters.numds);
data = zeros(parameters.maxpepperds,parameters.numdim,parameters.numds).*nan;
charge = zeros(parameters.maxpepperds,parameters.numds).*nan;

nprod = parameters.maxpepperds*parameters.maxproductperpep*parameters.numds;
mz_i_s = zeros(nprod,1);
mz_j_s = zeros(nprod,1);
mz_s = zeros(nprod,1);
mz_counter = 0;

int_i_s = zeros(nprod,1);
int_j_s = zeros(nprod,1);
int_s = zeros(nprod,1);
int_counter = 0;

for i=1:parameters.numds
    [r c] = size(datasets(i).data);
    c2 = size(datasets(i).productmz,2);
    peps(1:r,i) = datasets(i).pep;
    peps(strcmp(peps(:,i),cellstr('-')),i) = cellstr(strcat('ds', num2str(i)));
    if (isfield(datasets(i),'productanno') && ~isempty(datasets(i).productanno))
        productanno(1:r,1:c2,i) = datasets(i).productanno;
        empty = cellfun(@isempty,productanno(:,:,i));
        for j=1:parameters.maxpepperds
            productanno(j,empty(j,:),i) = cellstr(strcat('ds', num2str(i)));
        end;
        temp = productanno(:,:,i);
        ind = strcmp(temp(:),cellstr('-'))==1;
        temp(ind) = cellstr(strcat('ds', num2str(i)));
        productanno(:,:,i) = temp;
    end;
    data(1:r,1:c,i) = datasets(i).data;
    charge(1:r,i) = datasets(i).e;
    keys{i} = cellstr(strcat(strtrim(char(peps(~isnan(data(:,1,i)),i))),num2str(charge(~isnan(data(:,1,i)),i),'%-1d')));
    if (isfield(datasets(i),'productmz') || isfield(datasets(i),'productints'))
        for j=1:size(datasets(i).data,1)
            if (isfield(datasets(i),'productmz') && ~isempty(datasets(i).productmz) && ~isnan(datasets(i).data(j,1)))
                exists = find(~isnan(datasets(i).productmz(j,:)));
                mz_i_s(mz_counter+1:mz_counter+numel(exists)) = sub2ind([parameters.numds parameters.maxpepperds],i,j);
                mz_j_s(mz_counter+1:mz_counter+numel(exists)) = exists;
                mz_s(mz_counter+1:mz_counter+numel(exists)) = datasets(i).productmz(j,exists);
                mz_counter = mz_counter + numel(exists);
            end;
            if (isfield(datasets(i),'productints') && ~isempty(datasets(i).productints) && ~isnan(datasets(i).data(j,1)))
                exists = find(~isnan(datasets(i).productints(j,:)));
                int_i_s(int_counter+1:int_counter+numel(exists)) = sub2ind([parameters.numds parameters.maxpepperds],i,j);
                int_j_s(int_counter+1:int_counter+numel(exists)) = exists;
                int_s(int_counter+1:int_counter+numel(exists)) = datasets(i).productints(j,exists);
                int_counter = int_counter + numel(exists);
            end;
        end;
    end;
end;

first_zero = find(mz_i_s==0,1);
if (~isempty(first_zero))
    mz_i_s = mz_i_s(1:first_zero-1);
    mz_j_s = mz_j_s(1:first_zero-1);
    mz_s = mz_s(1:first_zero-1);
end;

first_zero = find(int_i_s==0,1);
if (~isempty(first_zero))
    int_i_s = int_i_s(1:first_zero-1);
    int_j_s = int_j_s(1:first_zero-1);
    int_s = int_s(1:first_zero-1);
end;

productints = sparse(int_i_s,int_j_s,int_s,parameters.numds*parameters.maxpepperds,parameters.maxproductperpep);
productmz = sparse(mz_i_s,mz_j_s,mz_s,parameters.numds*parameters.maxpepperds,parameters.maxproductperpep);

% Make a Key for each Peptide from its Peptide Sequence and Make the sparse matrices for the product ion data
peps = cell(parameters.maxpepperds,parameters.numds);
data = zeros(parameters.maxpepperds,parameters.numdim,parameters.numds).*nan;
charge = zeros(parameters.maxpepperds,parameters.numds).*nan;
for i=1:parameters.numds
    [r c] = size(datasets(i).data);
    peps(1:r,i) = datasets(i).pep;
    peps(strcmp(peps(:,i),cellstr('-')),i) = cellstr(strcat('ds', num2str(i)));
    data(1:r,1:c,i) = datasets(i).data;
    charge(1:r,i) = datasets(i).e;
    keys{i} = cellstr(strcat(strtrim(char(peps(~isnan(data(:,1,i)),i))),num2str(charge(~isnan(data(:,1,i)),i),'%-1d')));
end;

[ matchinit prodmatchinit] = makeAnnotationMatches( data, keys, productanno, productmz, parameters );

%Set Peptide Dirichlet Process Parameters
if (~isfield(parameters,'alpha_lpepconc'))
    mcmcparams.alpha_lpepconc = gamrnd(parameters.q0_alphashape, 1/parameters.p0_alpharate); %Concentration Parameter
else
    mcmcparams.alpha_lpepconc = parameters.alpha_lpepconc;
end;

%Initialize Latent Peptides and Product Ions
[truepeptides trueproducts tp_matchcounts] = initLatentPepsProds(parameters, matchinit, prodmatchinit, data, productmz, '');

%Initialize Shift and Scale
[parameters mcmcparams] = initShiftScale(parameters, mcmcparams, matchinit, data, truepeptides);

%Get the shifted and scales measurements to set latent peptide hyperparameters
tempdata = zeros(parameters.totalpep,parameters.numdim).*nan;
start = 0;
for i = 1:parameters.numds
    numi = sum(~isnan(data(:,1,i)));
    tempdata(start+1:start+numi,:) = (data(1:numi,:,i) - repmat(mcmcparams.shifts(:,i)', numi, 1))/(diag(mcmcparams.scales(:,i)));
    start = start + numi;
end;

%Initialize Latent Peptide Hyperparameters
parameters.minmz = nanmin(tempdata(:,parameters.mzdim));
parameters.maxmz = nanmax(tempdata(:,parameters.mzdim));
parameters.lambda_lpepprior = nanmean(tempdata);
parameters.r_lpepprior = (tempdata(1:start,:)-repmat(parameters.lambda_lpepprior,start,1))'*(tempdata(1:start,:)-repmat(parameters.lambda_lpepprior,start,1));
parameters.ir_lpepprior = inv(parameters.r_lpepprior);

[parameters mcmcparams] = initLatentPepHyperParam(parameters, mcmcparams, data, truepeptides, matchinit);
if (parameters.productvector)
	[parameters mcmcparams] = initProductParamsHyperParam_Split(parameters, mcmcparams, matchinit, prodmatchinit, productmz, productints, trueproducts);
end;

differences = zeros(parameters.lpepslots,parameters.numdim).*nan;

start = 1;
for i = 1:parameters.numds
    tempmeas = (data(:,:,i) - repmat(mcmcparams.shifts(:,i)', parameters.maxpepperds, 1))/(diag(mcmcparams.scales(:,i)));
    matched = ~isnan(matchinit(:,i));
    true = truepeptides(matchinit(matched,i),:);
    differences(start:start+sum(matched)-1, :) = true - tempmeas(matched,:);
    start = start + sum(matched);
end;

differences = differences(:,parameters.mzdim);

if (usecharge && ~usemz)
    ucharges = unique(charge(~isnan(charge(:))));
    n_split = numel(ucharges);
    
    split_datasets = repmat(datasets,n_split,1);
    for i=1:n_split
        for j=1:parameters.numds
            pep_indices = find(charge(:,j) == ucharges(i));
            pep_indices = unique([pep_indices;]);
            split_datasets(i,j).matchinit = matchinit(pep_indices,j);
            split_datasets(i,j).matchinit = split_datasets(i,j).matchinit - (nanmin(split_datasets(i,j).matchinit(:))-1);
            split_datasets(i,j).xpr = split_datasets(i,j).xpr(pep_indices,:);
            split_datasets(i,j).anno = split_datasets(i,j).anno(pep_indices,:);
            split_datasets(i,j).pep = split_datasets(i,j).pep(pep_indices);
            split_datasets(i,j).e = split_datasets(i,j).e(pep_indices);
            split_datasets(i,j).pCode = split_datasets(i,j).pCode(pep_indices,:);
            split_datasets(i,j).pids = split_datasets(i,j).pids(pep_indices);
            split_datasets(i,j).data = split_datasets(i,j).data(pep_indices,:);
            if (isfield(datasets(j),'origpep'))
                split_datasets(i,j).origpep = split_datasets(i,j).origpep(pep_indices);
            end;
            if (isfield(datasets(j),'productmz') && ~isempty(datasets(j).productmz))
                split_datasets(i,j).productmz = split_datasets(i,j).productmz(pep_indices,:);
            end;
            if (isfield(datasets(j),'productrt') && ~isempty(datasets(j).productrt))
                split_datasets(i,j).productrt = split_datasets(i,j).productrt(pep_indices,:);
            end;
            if (isfield(datasets(j),'productim') && ~isempty(datasets(j).productim))
                split_datasets(i,j).productim = split_datasets(i,j).productim(pep_indices,:);
            end;
            if (isfield(datasets(j),'productanno') && ~isempty(datasets(j).productanno))
                split_datasets(i,j).productanno = split_datasets(i,j).productanno(pep_indices,:);
            end;
            if (isfield(datasets(j),'productints') && ~isempty(datasets(j).productints))
                split_datasets(i,j).productints = split_datasets(i,j).productints(pep_indices,:);
            end;
            if (isfield(datasets(j),'productassignprob') && ~isempty(datasets(j).productassignprob))
                split_datasets(i,j).productassignprob = split_datasets(i,j).productassignprob(pep_indices,:);
            end;
            if (isfield(datasets(j),'productcharge') && ~isempty(datasets(j).productcharge))
                split_datasets(i,j).productcharge = split_datasets(i,j).productcharge(pep_indices,:);
            end;
        end;
    end;
elseif (usecharge && usemz)
    
    %Get the number of unique charge states
    ucharges = unique(charge(~isnan(charge(:))));
    [ncharges, xout] = hist(charge(~isnan(charge(:))),ucharges);
    splits_per_charge = (ncharges./sum(ncharges)).*n_split;
    splits_per_charge(splits_per_charge<=1) = 1;
    splits_per_charge(splits_per_charge>1) = floor(splits_per_charge(splits_per_charge>1));

    alldata = reshape(data(:,parameters.mzdim,:),numel(data(:,parameters.mzdim,:)),1);
    allcharge = reshape(charge,numel(data(:,parameters.mzdim,:)),1);
    
    splits = zeros(n_split,4);
    split_counter = 1;

       
    for c=1:numel(ucharges)
        
        % Get the range and determine the number of bins    
        mzdata = reshape(data(:,parameters.mzdim,:),size(charge));
        mzdata = mzdata(charge==ucharges(c));
        minmz = nanmin(mzdata(:));
        maxmz = nanmax(mzdata(:));
        mzbinsize = std(differences(~isnan(differences)));
        nbins = ceil((maxmz-minmz)/mzbinsize);

        % Determine the number of peptides in each bin
        alldata_c = alldata(allcharge==ucharges(c));
        [n_in_bins, xout] = hist(alldata_c,nbins);
        n_known_in_bins = hist(truepeptides(:,parameters.mzdim),xout);

        % Find Clusters of occupied bins
        in_blank = 1;
        in_cluster = 0;
        n_zeros = 0;
        start_i = 0;
        end_i = 0;
        num_in_current = 0;
        known_in_current = 0;

        clusters = [];
        counter = 1;

        for i=1:nbins
            if (n_in_bins(i)==0 && n_known_in_bins(i)==0)
                n_zeros = n_zeros + 1;
                if (in_blank)
                    clusters(counter-1,4) = n_zeros;
                elseif (in_cluster && n_zeros >= min_gap)
                in_blank = 1;
                in_cluster = 0;
                end_i = i-n_zeros;
                clusters(counter,:) = [start_i end_i num_in_current n_zeros known_in_current];
                counter = counter + 1;
                end;
            elseif (n_in_bins(i)>0 || n_known_in_bins(i)>0)
                    n_zeros = 0;
                if (in_blank)
                    start_i = i;
                    num_in_current = n_in_bins(i);
                    known_in_current = n_known_in_bins(i);
                    in_cluster = 1;
                    in_blank = 0;
                elseif (in_cluster)
                    end_i = i; 
                    num_in_current = num_in_current + n_in_bins(i);
                    known_in_current = known_in_current + n_known_in_bins(i);
                end;
            end;
        end;
        if (in_cluster)
            clusters(counter,:) = [start_i i num_in_current n_zeros known_in_current];
        end;

        % Group the Clusters into n_split subsets
        bin_stretch = floor(numel(alldata_c)/splits_per_charge(c));
        known_stretch = floor(numel(truepeptides)/splits_per_charge(c));
        start = 0;
        end_i = 0;
        num_in_current = 0;
        known_in_current = 0;

        for i=1:counter
            if (start == 0)
                start = clusters(i,1);
                num_in_current = clusters(i,3);
                known_in_current = clusters(i,5);
            elseif ( (num_in_current + clusters(i,3)/2) > bin_stretch )%&& known_in_current >=5)
                end_i = clusters(i,2);
                num_in_current = num_in_current + clusters(i,3);
                splits(split_counter,:) = [start end_i num_in_current ucharges(c)];
                split_counter = split_counter + 1;
                start = 0;
            else
                num_in_current = num_in_current + clusters(i,3);
                known_in_current = known_in_current + clusters(i,5);
            end;
        end;
        end_i = clusters(i,2);
        splits(split_counter,:) = [start end_i num_in_current ucharges(c)];
        split_counter = split_counter + 1;

        end_split = find(splits(:,1)==0,1);
        if (~isempty(end_split))
            end_split = end_split - 1;
            warning(['Unable to create ' num2str(n_split) ' mass-to-charge ratio splits. Created ' num2str(end_split) ' splits instead. Try reducing the minimum gap size.']);
            n_split = end_split;
        end;
    end;

    end_split = find(splits(:,1)==0,1);
    if (~isempty(end_split))
        end_split = end_split - 1;
        warning(['Unable to create ' num2str(n_split) ' splits. Created ' num2str(end_split) ' splits instead. Try reducing the minimum gap size.']);
        n_split = end_split;
    end;

    % Build the subset datasets
    split_datasets = repmat(datasets,n_split,1);

    for i=1:n_split
        start_mz = minmz + mzbinsize*(splits(i,1)-1)-mzbinsize;
        end_mz = minmz + mzbinsize*(splits(i,2)) + mzbinsize;
        scharge = splits(i,4);
        for j=1:parameters.numds
            pep_indices = find(data(:,parameters.mzdim,j) >= start_mz & data(:,parameters.mzdim,j) <= end_mz & charge(:,j) == scharge);
            pep_indices = unique([pep_indices;]);
            num_known = sum(~isnan(matchinit(pep_indices,j)));
            if (num_known < 10)
                warning(['There are ' num2str(num_known) ' known matches in split #' num2str(i) ' of your data. This may cause problems with your alignment. Consider fewer splits or a larger minimum gap.']);
            end;
            split_datasets(i,j).matchinit = matchinit(pep_indices,j);
            split_datasets(i,j).matchinit = split_datasets(i,j).matchinit - (nanmin(split_datasets(i,j).matchinit(:))-1);
            split_datasets(i,j).xpr = split_datasets(i,j).xpr(pep_indices,:);
            split_datasets(i,j).anno = split_datasets(i,j).anno(pep_indices,:);
            split_datasets(i,j).pep = split_datasets(i,j).pep(pep_indices);
            split_datasets(i,j).e = split_datasets(i,j).e(pep_indices);
            split_datasets(i,j).pCode = split_datasets(i,j).pCode(pep_indices,:);
            split_datasets(i,j).pids = split_datasets(i,j).pids(pep_indices);
            split_datasets(i,j).data = split_datasets(i,j).data(pep_indices,:);
            if (isfield(datasets(j),'origpep'))
                split_datasets(i,j).origpep = split_datasets(i,j).origpep(pep_indices);
            end;
            if (isfield(datasets(j),'productmz') && ~isempty(datasets(j).productmz))
                split_datasets(i,j).productmz = split_datasets(i,j).productmz(pep_indices,:);
            end;
            if (isfield(datasets(j),'productrt') && ~isempty(datasets(j).productrt))
                split_datasets(i,j).productrt = split_datasets(i,j).productrt(pep_indices,:);
            end;
            if (isfield(datasets(j),'productim') && ~isempty(datasets(j).productim))
                split_datasets(i,j).productim = split_datasets(i,j).productim(pep_indices,:);
            end;
            if (isfield(datasets(j),'productanno') && ~isempty(datasets(j).productanno))
                split_datasets(i,j).productanno = split_datasets(i,j).productanno(pep_indices,:);
            end;
            if (isfield(datasets(j),'productints') && ~isempty(datasets(j).productints))
                split_datasets(i,j).productints = split_datasets(i,j).productints(pep_indices,:);
            end;
            if (isfield(datasets(j),'productassignprob') && ~isempty(datasets(j).productassignprob))
                split_datasets(i,j).productassignprob = split_datasets(i,j).productassignprob(pep_indices,:);
            end;
            if (isfield(datasets(j),'productcharge') && ~isempty(datasets(j).productcharge))
                split_datasets(i,j).productcharge = split_datasets(i,j).productcharge(pep_indices,:);
            end;
        end;
    end;
    
else

    % Get the range and determine the number of bins
    mzdata = data(:,parameters.mzdim,:);
    minmz = nanmin(mzdata(:));
    maxmz = nanmax(mzdata(:));
    mzbinsize = std(differences(~isnan(differences)));
    if (isnan(mzbinsize))
        warning('WARNING: No known matches to initialize model. Setting default parameters for m/z desert bins.');
        mzbinsize = 0.01;
    end;
    nbins = ceil((maxmz-minmz)/mzbinsize);

    % Determine the number of peptides in each bin
    alldata = reshape(data(:,parameters.mzdim,:),numel(data(:,parameters.mzdim,:)),1);
    alldata = alldata(~isnan(alldata));
    [n_in_bins, xout] = hist(alldata,nbins);
    if (sum(~isnan(truepeptides(:,1)))==0)
        n_known_in_bins = zeros(nbins,1);
    else
        n_known_in_bins = hist(truepeptides(:,parameters.mzdim),xout);
    end;

    % Find Clusters of occupied bins
    in_blank = 1;
    in_cluster = 0;
    n_zeros = 0;
    start_i = 0;
    end_i = 0;
    num_in_current = 0;
    known_in_current = 0;

    clusters = [];
    counter = 1;

    for i=1:nbins
        if (n_in_bins(i)==0 && n_known_in_bins(i)==0)
            n_zeros = n_zeros + 1;
            if (in_blank)
                clusters(counter-1,4) = n_zeros;
            elseif (in_cluster && n_zeros >= min_gap)
            in_blank = 1;
            in_cluster = 0;
            end_i = i-n_zeros;
            clusters(counter,:) = [start_i end_i num_in_current n_zeros known_in_current];
            counter = counter + 1;
            end;
        elseif (n_in_bins(i)>0 || n_known_in_bins(i)>0)
                n_zeros = 0;
            if (in_blank)
                start_i = i;
                num_in_current = n_in_bins(i);
                known_in_current = n_known_in_bins(i);
                in_cluster = 1;
                in_blank = 0;
            elseif (in_cluster)
                end_i = i; 
                num_in_current = num_in_current + n_in_bins(i);
                known_in_current = known_in_current + n_known_in_bins(i);
            end;
        end;
    end;
    if (in_cluster)
        clusters(counter,:) = [start_i i num_in_current n_zeros known_in_current];
    end;

    % Group the Clusters into n_split subsets
    bin_stretch = floor(numel(alldata)/n_split);
    known_stretch = floor(numel(truepeptides)/n_split);
    start = 0;
    end_i = 0;
    num_in_current = 0;
    known_in_current = 0;

    splits = zeros(n_split,3);
    split_counter = 1;

    for i=1:counter
        if (start == 0)
            start = clusters(i,1);
            num_in_current = clusters(i,3);
            known_in_current = clusters(i,5);
        elseif ( (num_in_current + clusters(i,3)/2) > bin_stretch )
            end_i = clusters(i,2);
            splits(split_counter,:) = [start end_i num_in_current];
            split_counter = split_counter + 1;
            start = 0;
        else
            num_in_current = num_in_current + clusters(i,3);
            known_in_current = known_in_current + clusters(i,5);
        end;
    end;
    end_i = clusters(i,2);
    splits(split_counter,:) = [start end_i num_in_current];

    end_split = find(splits(:,1)==0,1);
    if (~isempty(end_split))
        end_split = end_split - 1;
        warning(['Unable to create ' num2str(n_split) ' splits. Created ' num2str(end_split) ' splits instead. Try reducing the minimum gap size.']);
        n_split = end_split;
    end;

    % Build the subset datasets
    split_datasets = repmat(datasets,n_split,1);

    last_end = 0;

    for i=1:n_split
        start_mz = minmz + mzbinsize*(splits(i,1)-1)-mzbinsize;
        end_mz = minmz + mzbinsize*(splits(i,2)) + mzbinsize;
        if (last_end >= start_mz)
            error('Overlapping Bins! Increase the minimum gap size.');
        end;
        last_end = end_mz;
        for j=1:parameters.numds
            pep_indices = find(data(:,parameters.mzdim,j) >= start_mz & data(:,parameters.mzdim,j) <= end_mz);
            pep_indices = unique([pep_indices;]);
            num_known = sum(~isnan(matchinit(pep_indices,j)));
            if (num_known < 10)
                warning(['There are ' num2str(num_known) ' known matches in split #' num2str(i) ' of your data. This may cause problems with your alignment. Consider fewer splits or a larger minimum gap.']);
            end;
            split_datasets(i,j).matchinit = matchinit(pep_indices,j);
            split_datasets(i,j).matchinit = split_datasets(i,j).matchinit - (nanmin(split_datasets(i,j).matchinit(:))-1);
            split_datasets(i,j).xpr = split_datasets(i,j).xpr(pep_indices,:);
            split_datasets(i,j).anno = split_datasets(i,j).anno(pep_indices,:);
            split_datasets(i,j).pep = split_datasets(i,j).pep(pep_indices);
            split_datasets(i,j).e = split_datasets(i,j).e(pep_indices);
            split_datasets(i,j).pCode = split_datasets(i,j).pCode(pep_indices,:);
            split_datasets(i,j).pids = split_datasets(i,j).pids(pep_indices);
            split_datasets(i,j).data = split_datasets(i,j).data(pep_indices,:);
            if (isfield(datasets(j),'origpep'))
                split_datasets(i,j).origpep = split_datasets(i,j).origpep(pep_indices);
            end;
            if (isfield(datasets(j),'productmz') && ~isempty(datasets(j).productmz))
                split_datasets(i,j).productmz = split_datasets(i,j).productmz(pep_indices,:);
            end;
            if (isfield(datasets(j),'productrt') && ~isempty(datasets(j).productrt))
                split_datasets(i,j).productrt = split_datasets(i,j).productrt(pep_indices,:);
            end;
            if (isfield(datasets(j),'productim') && ~isempty(datasets(j).productim))
                split_datasets(i,j).productim = split_datasets(i,j).productim(pep_indices,:);
            end;
            if (isfield(datasets(j),'productanno') && ~isempty(datasets(j).productanno))
                split_datasets(i,j).productanno = split_datasets(i,j).productanno(pep_indices,:);
            end;
            if (isfield(datasets(j),'productints') && ~isempty(datasets(j).productints))
                split_datasets(i,j).productints = split_datasets(i,j).productints(pep_indices,:);
            end;
            if (isfield(datasets(j),'productassignprob') && ~isempty(datasets(j).productassignprob))
                split_datasets(i,j).productassignprob = split_datasets(i,j).productassignprob(pep_indices,:);
            end;
            if (isfield(datasets(j),'productcharge') && ~isempty(datasets(j).productcharge))
                split_datasets(i,j).productcharge = split_datasets(i,j).productcharge(pep_indices,:);
            end;
        end;
    end;    
end;
end
