# Supplementary material for: A flexible statistical model for alignment of label-free proteomics data – incorporating ion mobility and product ion information
Source: BMC Bioinformatics. 2013 Dec 16;14:364. doi: 10.1186/1471-2105-14-364 (PMC3878627; doi:10.1186/1471-2105-14-364)
Supplement: Additional file 5 — Alignment Model Matlab Code. Additional file 5 contains the Matlab code for our alignment method. See Additional file 1 for more details. [file 1471-2105-14-364-S5.zip › ProteomicsAlignmentModel/weightedMatches.m]

function [ gibbsmatches truepeptides trueproducts matchessums] = weightedMatches(data, productprofile, mcmcparams, truepep, trueproducts, tp_matchcounts, knownmatches, parameters, prevmatches, msums, new_latent)
%This function makes matches between the latent peptides and the current
%data

%Make New Match-Up of Unknown Peptides
matchessums = msums;
gibbsmatches = zeros(size(prevmatches)).*nan;
truepeptides = truepep;
[r c] = size(knownmatches);
gibbsmatches(1:r,1:c) = knownmatches;

open_slots = find(sum(isnan(truepeptides),2)==parameters.numdim);
slot = 1;
numslots = numel(open_slots);

pep_exp_nz = parameters.maxpepperds*parameters.numds*parameters.maxmatches;
pep_i_s = zeros(pep_exp_nz,1);
pep_j_s = zeros(pep_exp_nz,1);
pep_x_s = zeros(pep_exp_nz,1);
pep_counter = 0;

dataset_order = randperm(parameters.numds);

for ds = 1:parameters.numds
        j = dataset_order(ds);
        
        occupied = zeros(size(truepeptides,1),1);
        occupied(gibbsmatches(~isnan(gibbsmatches(:,j)),j)) = 1;
        
        like_covariance = diag(mcmcparams.scales(:,j))*mcmcparams.sigma_lpepcov*diag(mcmcparams.scales(:,j)) + mcmcparams.sigma_matchcov;
        prior_prec = parameters.ir_lpepprior;
        like_prec = inv(mcmcparams.covariance(:,:,j));
        A = prior_prec + like_prec;
        
        if (parameters.productvector)
            %Sample new HE Model Parameters
            if (parameters.mvnprodvector)
                prod_prior_prec = diag(1./parameters.phi_lprodprior);
                prod_like_cov = diag(mcmcparams.psi_lprodcov);
                prod_A = prod_prior_prec + diag(1./mcmcparams.psi_lprodcov);
            elseif (parameters.prodrankcorr)
                missing_correlation = parameters.missing_corr_constant*exp(-1/2*(1/parameters.tau0_prodcorrmeanprior - 1/(parameters.tau0_prodcorrmeanprior^2/parameters.sigma_prodcorrvar + parameters.tau0_prodcorrmeanprior) - 1/((parameters.tau0_prodcorrmeanprior+parameters.sigma_prodcorrvar)^2*(1/parameters.sigma_prodcorrvar-1/(parameters.sigma_prodcorrvar+parameters.sigma_prodcorrvar^2/parameters.tau0_prodcorrmeanprior))))*mcmcparams.mu_prodcorrmean);
            end;
        end;
         
        %Reset the Values in Dataset with the shift and scale
        temp = data(:,:,j);
        temp = (temp - repmat(mcmcparams.shifts(:,j)',size(temp,1),1))/(diag(mcmcparams.scales(:,j)));
        
        %--determine the probabilities of matching each unknown to each of
        %the true peptides
        observation_order = randperm(sum(~isnan(temp(:,1))));
        for obs = 1:sum(~isnan(temp(:,1)))
            k = observation_order(obs);

            if (parameters.productvector)
                full_meas_profile = productprofile(sub2ind([parameters.numds parameters.maxpepperds],j,k),:);
            else
                full_meas_profile = [];
            end;
            
            %if this one is a known match, keep it
            if (~isnan(gibbsmatches(k,j)))
                pep_counter = pep_counter + 1;
                pep_i_s(pep_counter) = sub2ind(size(gibbsmatches),k,j);
                pep_j_s(pep_counter) = gibbsmatches(k,j);
                pep_x_s(pep_counter) = matchessums(sub2ind(size(gibbsmatches),k,j),gibbsmatches(k,j)) + 1;
                continue;
            elseif (isnan(temp(k,1)))
                    continue;
            %otherwise find and choose a true peptide/save for a potential a new one
            else
                d = 1;
                indices = find(abs(truepeptides(:,d)-temp(k,d)) <= (5*sqrt(like_covariance(d,d))));
                if (~parameters.dsconflicts)
                    indices = indices(~occupied(indices));
                end;
                for d = 2:parameters.numdim
                    kp = abs(truepeptides(indices,d)-temp(k,d)) <= (5*sqrt(like_covariance(d,d)));
                    indices = indices(kp);
                end;
                if (numel(indices) > parameters.maxmatches)
                    sumdiffs = sum(abs(truepeptides(indices,d)-repmat(temp(k,d),numel(indices),1)),2);
                    [dsorted dorder] = sort(sumdiffs);
                    indices = indices(dorder(1:parameters.maxmatches));
                end;
                if (~isempty(indices))
                    %Score the potential matches with their difference in values
                    %according the the multivariate normal pdf
                    likes = (det(like_covariance)^(-1/2)).*exp((-1/2).*diag((repmat(data(k,:,j)-mcmcparams.shifts(:,j)',numel(indices),1)-truepeptides(indices,:)*diag(mcmcparams.scales(:,j)))/(like_covariance)*(repmat(data(k,:,j)-mcmcparams.shifts(:,j)',numel(indices),1)-truepeptides(indices,:)*diag(mcmcparams.scales(:,j)))'));
                    matchprobs = likes;
                    dp_probs = tp_matchcounts(indices) - (prevmatches(k,j)==indices);
                    
                    if (parameters.productvector)
                        if (parameters.mvnprodvector)
                            prod_prior_prec = diag(1./parameters.phi_lprodprior);
                            prod_like_cov = diag(mcmcparams.psi_lprodcov);
                            prod_A = prod_prior_prec + diag(1./mcmcparams.psi_lprodcov);
                        elseif (parameters.prodrankcorr)
                            corrs = normpdf(productProfileCorr(trueproducts(indices,:),full_meas_profile,parameters.prodrankcorr),mcmcparams.mu_prodcorrmean,sqrt(parameters.sigma_prodcorrvar));
                            corrs(isnan(corrs)) = missing_correlation;
                            matchprobs = matchprobs.*corrs;
                        end;
                    end;

                    for p = 1:numel(indices)
                        if (parameters.productvector)
                            if (parameters.mvnprodvector)
                                diffs = productprofile(sub2ind([parameters.numds parameters.maxpepperds],j,k),:)-trueproducts(indices(p),:);
                                matchprobs(p) = matchprobs(p)*det(prod_like_cov)^(-1/2).*exp((-1/2)*diffs/prod_like_cov*diffs');
                            elseif (parameters.prodmahaldist)
                                mdists = (mcmcparams.mu_mdistmean)*exp(((trueproducts(indices(p),:)-full_meas_profile)*(trueproducts(indices(p),:)-full_meas_profile)')*mcmcparams.mu_mdistmean);%full(exppdf((trueproducts(indices(p),:)-full_meas_profile)*(trueproducts(indices(p),:)-full_meas_profile)',mcmcparams.mu_mdistmean))
                                matchprobs(p) = matchprobs(p).*mdists;
                            elseif (parameters.logprodvector)
                                matchprobs(p) = matchprobs(p)*lognpdf(dot(productprofile(sub2ind([parameters.numds parameters.maxpepperds],j,k),:),trueproducts(indices(p),:)),mcmcparams.mu_dotprodmean,sqrt(mcmcparams.sigma_dotprodvar));
                            elseif (parameters.logitprodvector)
                                dots = dot(productprofile(sub2ind([parameters.numds parameters.maxpepperds],j,k),:),trueproducts(indices(p),:));
                                dots(dots==0) = realmin;
                                dots(dots>=1) = 0.9999999999;
                                logits = logit(dots);
                                matchprobs(p) = matchprobs(p)*(mcmcparams.sigma_dotprodvar)^(-1/2)*exp((logits-mcmcparams.mu_dotprodmean)^2/(2*mcmcparams.sigma_dotprodvar));
                            elseif (parameters.prodrankcorr)
                                continue;
                            elseif (parameters.betadotprod)
                                dots = dot(productprofile(sub2ind([parameters.numds parameters.maxpepperds],j,k),:),trueproducts(indices(p),:));
                                matchprobs(p) = matchprobs(p)*((dots^(parameters.a0_dotprodshape-1)*(1-dots)^(parameters.b0_dotprodshape-1))/beta(parameters.a0_dotprodshape, parameters.b0_dotprodshape));
                            end;
                        end;
                    end;
                    B = (parameters.r_lpepprior\parameters.lambda_lpepprior') + mcmcparams.covariance(:,:,j)\temp(k,:)';
                    C = -(B'/A)*B + (temp(k,:)/mcmcparams.covariance(:,:,j))*temp(k,:)' + (parameters.lambda_lpepprior/parameters.r_lpepprior)*parameters.lambda_lpepprior';
                    missing = (mcmcparams.alpha_lpepconc/((parameters.totalpep-1)+mcmcparams.alpha_lpepconc))*(det(mcmcparams.covariance(:,:,j))^(-1/2))*(det(parameters.r_lpepprior)^(-1/2))*(det(A)^(-1/2))*exp((-1/2)*C);
                    if (parameters.productvector)
                        if (parameters.mvnprodvector)
                            measured = full(productprofile(sub2ind([parameters.numds parameters.maxpepperds],j,k),:));
                            prod_B = measured/prod_like_cov + prod_prior_prec*parameters.gamma_lprodprior;
                            missing = missing*prod(mcmcparams.psi_lprodcov.*parameters.phi_lprodprior.*(1./mcmcparams.psi_lprodcov+1./parameters.phi_lprodprior))^(-1/2)*exp((-1/2)*(-(prod_B/prod_A*prod_B')+(measured/prod_like_cov*measured')+(parameters.gamma_lprodprior*prod_prior_prec*parameters.gamma_lprodprior')));
                        elseif (parameters.prodrankcorr)
                            missing = missing*missing_correlation;
                        elseif (parameters.prodmahaldist)
                        elseif (parameters.logprodvector)
                            missing = missing*lognpdf(dot(productprofile(sub2ind([parameters.numds parameters.maxpepperds],j,k),:),parameters.blankprofile),mcmcparams.mu_dotprodmean,sqrt(mcmcparams.sigma_dotprodvar));
                        elseif (parameters.logitprodvector)
                            missing = missing*(mcmcparams.sigma_dotprodvar)^(-1/2)*exp((logit(max(logit(dot(productprofile(sub2ind([parameters.numds parameters.maxpepperds],j,k),:),parameters.blankprofile)),realmin))-mcmcparams.mu_dotprodmean)^2/(2*mcmcparams.sigma_dotprodvar));
                        elseif (parameters.betadotprod)
                        else
                            missing = missing*(mcmcparams.sigma_dotprodvar)^(-1/2)*exp((dot(productprofile(sub2ind([parameters.numds parameters.maxpepperds],j,k),:),parameters.blankprofile)-mcmcparams.mu_dotprodmean)^2/(2*mcmcparams.sigma_dotprodvar));
                        end;
                    end;
                    empty = dp_probs==0;
                    num_empty = sum(empty)+1;
                    dp_probs(empty) = mcmcparams.alpha_lpepconc;
                    dp_probs = dp_probs./((parameters.totalpep-1)+mcmcparams.alpha_lpepconc);
                    if (parameters.mvnprodvector)
                        matchprobs = matchprobs.*dp_probs;
                    else
                        matchprobs = matchprobs.*dp_probs;
                    end;
                    matchprobs(empty) = missing;
                    lmp = length(matchprobs);
                    [sorted order] = sort(matchprobs,'descend');
                    sorted(isinf(sorted)) = realmax;
                    sorted(isnan(sorted)) = 0;
                    endind = min(parameters.maxmatches, lmp);
                    if (endind == 1)
                        sorted = sorted(1);
                        order = order(1);
                    else
                        sorted = sorted(1:endind);
                        order = order(1:endind);
                    end;
                    ls = length(sorted);
                    sorted_sum = sum(sorted);
                    sorted_sum(isinf(sorted_sum)) = realmax;
                    %If this observation is not a "singleton" or isn't
                    %assigned anywhere, we need to add a new latent peptide slot
                    if (num_empty == 1)
						if ((sum(sorted)+missing)>0 && ~isinf(missing) && ~isnan(missing))
						  sampled = randsample(1:(ls+1),1,1,[sorted; missing]./(sorted_sum+missing));
						  elseif (~isinf(missing) && ~isnan(missing))
						  sampled = randsample(1:(ls+1),1,1);
						else
						  sampled = ls+1;
						end;
                        if (sampled ~= ls+1)
                            gibbsmatches(k,j) = indices(order(sampled));
                            occupied(indices(order(sampled))) = 1;
                            pep_counter = pep_counter + 1;
                            pep_i_s(pep_counter) = sub2ind(size(gibbsmatches),k,j);
                            pep_j_s(pep_counter) = indices(order(sampled));
                            pep_x_s(pep_counter) = matchessums(sub2ind(size(gibbsmatches),k,j),indices(order(sampled))) + 1;
                        end;
                        
                    %Otherwise, if this observation is a "singleton", we
                    %can treat it's latent peptide as a "new" latent
                    %peptide but keep the same parameters.
                    else
						if (ls==1)
						  sampled = 1;
						elseif (all(~isinf(sorted)) && all(~isnan(sorted)) && sorted_sum>0)
						  sampled = randsample(1:(ls),1,1,sorted./sorted_sum);
						elseif (all(isinf(sorted)))
						  sampled = randsample(1:(ls),1,1);
						elseif (sum(sorted)>0)
						  sorted(isinf(sorted)) = 1e20;
						  sorted(isnan(sorted)) = 1e20;
						  sampled = randsample(1:(ls),1,1,sorted./sorted_sum);
						else
						  sampled = randsample(1:(ls),1,1);
						end;                        
						gibbsmatches(k,j) = indices(order(sampled));
                        occupied(indices(order(sampled))) = 1;
                        pep_counter = pep_counter + 1;
                        pep_i_s(pep_counter) = sub2ind(size(gibbsmatches),k,j);
                        pep_j_s(pep_counter) = indices(order(sampled));
                        pep_x_s(pep_counter) = matchessums(sub2ind(size(gibbsmatches),k,j),indices(order(sampled))) + 1;
                    end;
                end;
            end;
            if (isnan(gibbsmatches(k,j)) && parameters.newlpep==1 && new_latent)
                %Add a new LP and match it
                an_inv = parameters.ir_lpepprior + mcmcparams.isigma_lpepcov;
                mun = an_inv\(parameters.r_lpepprior\parameters.lambda_lpepprior' + mcmcparams.sigma_lpepcov\temp(k,:)');
                new = mvnrnd(mun,inv(an_inv));

                if (numslots >0 && slot <= numslots)
                    truepeptides(open_slots(slot),:) = new;
                    gibbsmatches(k,j) = open_slots(slot);
                    occupied(open_slots(slot)) = 1;
                    pep_counter = pep_counter + 1;
                    pep_i_s(pep_counter) = sub2ind(size(gibbsmatches),k,j);
                    pep_j_s(pep_counter) = open_slots(slot);
                    pep_x_s(pep_counter) = matchessums(sub2ind(size(gibbsmatches),k,j),open_slots(slot)) + 1;
                    slot = slot + 1;
                else
                    error('ERROR: Attempt to make more Latent Peptides than observations');
                end;
            end;
        end;
end;

[cur_i cur_j cur_x] = find(matchessums);
[add add_ind] = setdiff([cur_i cur_j], [pep_i_s pep_j_s], 'rows');
pep_i_s(pep_counter+1:pep_counter+numel(add_ind)) = cur_i(add_ind);
pep_j_s(pep_counter+1:pep_counter+numel(add_ind)) = cur_j(add_ind);
pep_x_s(pep_counter+1:pep_counter+numel(add_ind)) = cur_x(add_ind);
nonzeros = pep_x_s~=0;
pep_i_s = pep_i_s(nonzeros);
pep_j_s = pep_j_s(nonzeros);
pep_x_s = pep_x_s(nonzeros);

matchessums = sparse(pep_i_s,pep_j_s,pep_x_s,parameters.maxpepperds*parameters.numds, parameters.lpepslots);

end
